# Supplementary material for: 2-(2,6-Dichloro­phen­yl)-N-(1,5-dimethyl-3-oxo-2-phenyl-2,3-dihydro-1H-pyrazol-4-yl)acetamide
Source: Acta Crystallogr Sect E Struct Rep Online. 2012 Dec 8;69(Pt 1):o46–7. doi: 10.1107/S160053681204963X (PMC3588313; doi:10.1107/S160053681204963X)
Supplement: Supplementary file 1 [file e-69-00o46-sup1.cif]

##############################################################################
#                                                                            #
# This CIF contains the data in a paper accepted for publication in          #
# Acta Crystallographica Section E. It conforms to the requirements of       #
# Notes for Authors for Acta Crystallographica Section E, and has been       #
# peer reviewed under the auspices of the IUCr Commission on Journals.       #
#                                                                            #
# Full details of the Crystallographic Information File format               #
# are given in the paper "The Crystallographic Information File (CIF):       #
# a New Standard Archive File for Crystallography" by S. R. Hall, F. H.      #
# Allen and I. D. Brown [Acta Cryst. (1991), A47, 655-685].                  #
#                                                                            #
# The current version of the core CIF dictionary is obtainable from          #
# ftp://ftp.iucr.org/pub/cif_core.dic.                                       #
#                                                                            #
# Software is freely available for graphical display of the structure(s)     #
# in this CIF. For information consult the CIF software page                 #
# http://www.iucr.org/resources/cif/software.                                #
#                                                                            #
# This file may be used for bona fide research purposes within the           #
# scientific community so long as proper attribution is given to the journal # 
# article from which it was obtained.                                        #
#                                                                            #
##############################################################################
data_I
_audit_creation_method     SHELXL-97
_chemical_name_systematic
;
2-(2,6-Dichlorophenyl)-<i>N</i>-(1,5-dimethyl-3-oxo-2-phenyl-2,3-dihydro-
1<i>H</i>-pyrazol-4-yl)acetamide
;
_chemical_name_common     ?
_chemical_formula_moiety     'C19 H17 Cl2 N3 O2'
_chemical_formula_sum     'C19 H17 Cl2 N3 O2'
_chemical_formula_iupac     'C19 H17 Cl2 N3 O2'
_chemical_formula_weight     390.26
_chemical_melting_point     ?
_symmetry_cell_setting     monoclinic
_symmetry_space_group_name_H-M     'C 2/c'
_symmetry_space_group_name_Hall     '-C 2yc'
loop_
    _symmetry_equiv_pos_as_xyz
    'x, y, z'
    '-x, y, -z+1/2'
    'x+1/2, y+1/2, z'
    '-x+1/2, y+1/2, -z+1/2'
    '-x, -y, -z'
    'x, -y, z-1/2'
    '-x+1/2, -y+1/2, -z'
    'x+1/2, -y+1/2, z-1/2'
_cell_length_a     20.3442(11)
_cell_length_b     12.1080(8)
_cell_length_c     14.9500(8)
_cell_angle_alpha     90.00
_cell_angle_beta     93.837(5)
_cell_angle_gamma     90.00
_cell_volume     3674.3(4)
_cell_formula_units_Z     8
_cell_measurement_reflns_used     2393
_cell_measurement_theta_min     2.9600
_cell_measurement_theta_max     75.8675
_cell_measurement_temperature     123(2)
_exptl_crystal_description     prism
_exptl_crystal_colour     colorless
_exptl_crystal_size_max     0.5982
_exptl_crystal_size_mid     0.5503
_exptl_crystal_size_min     0.2427
_exptl_crystal_density_diffrn     1.411
_exptl_crystal_density_meas     ?
_exptl_crystal_density_method     'not measured'
_exptl_crystal_F_000     1616
_exptl_absorpt_coefficient_mu     3.337
_exptl_absorpt_correction_type     analytical
_exptl_absorpt_process_details
;
[CrysAlisPro (Agilent, 2011) based on expressions derived by
Clark & Reid (1995)]
;
_exptl_absorpt_correction_T_min     0.276
_exptl_absorpt_correction_T_max     0.560
_exptl_special_details
;
CrysAlisPro (Agilent Technologies, 2011)
Analytical numeric absorption correction using a multifaceted crystal
   model based on expressions derived by R.C. Clark & J.S. Reid.
(Clark, R. C. & Reid, J. S. (1995). Acta Cryst. A51, 887-897)
;
_diffrn_ambient_temperature     123(2)
_diffrn_radiation_type     CuK\a
_diffrn_radiation_wavelength     1.54184
_diffrn_radiation_source     'Enhance (Cu) X-ray Source'
_diffrn_radiation_monochromator     graphite
_diffrn_measurement_device_type     'Agilent Xcalibur (Ruby, Gemini)'
_diffrn_measurement_method     '\w scans'
_diffrn_detector_area_resol_mean     10.5081
_diffrn_reflns_number     6894
_diffrn_reflns_av_R_equivalents     0.0646
_diffrn_reflns_av_sigmaI/netI     0.0642
_diffrn_reflns_theta_min     4.25
_diffrn_reflns_theta_max     76.06
_diffrn_reflns_theta_full     67.50
_diffrn_measured_fraction_theta_max     0.959
_diffrn_measured_fraction_theta_full     0.994
_diffrn_reflns_limit_h_min     -25
_diffrn_reflns_limit_h_max     17
_diffrn_reflns_limit_k_min     -14
_diffrn_reflns_limit_k_max     13
_diffrn_reflns_limit_l_min     -18
_diffrn_reflns_limit_l_max     18
_diffrn_standards_number     ?
_diffrn_standards_interval_count     ?
_diffrn_standards_interval_time     ?
_diffrn_standards_decay_%     ?
_refine_special_details
;
Refinement of <i>F</i>^2^ against ALL reflections. The weighted <i>R</i>-factor
<i>wR</i> and goodness of fit <i>S</i> are based on <i>F</i>^2^, conventional
<i>R</i>-factors <i>R</i> are based on <i>F</i>, with <i>F</i> set to zero for
negative <i>F</i>^2^. The threshold expression of <i>F</i>^2^ >
\s(<i>F</i>^2^) is used only for calculating <i>R</i>-factors(gt) <i>etc</i>.
and is not relevant to the choice of reflections for refinement.
<i>R</i>-factors based on <i>F</i>^2^ are statistically about twice as large
as those based on <i>F</i>, and <i>R</i>- factors based on ALL data will be
even larger.
;
_reflns_number_total     3692
_reflns_number_gt     2836
_reflns_threshold_expression     >2sigma(I)
_refine_ls_structure_factor_coef     Fsqd
_refine_ls_matrix_type     full
_refine_ls_R_factor_all     0.0766
_refine_ls_R_factor_gt     0.0616
_refine_ls_wR_factor_gt     0.1640
_refine_ls_wR_factor_ref     0.1845
_refine_ls_goodness_of_fit_ref     1.051
_refine_ls_restrained_S_all     1.051
_refine_ls_number_reflns     3692
_refine_ls_number_parameters     237
_refine_ls_number_restraints     0
_refine_ls_hydrogen_treatment     constr
_refine_ls_weighting_scheme     calc
_refine_ls_weighting_details
         'calc w=1/[\s^2^(Fo^2^)+(0.0919P)^2^+2.7039P] where P=(Fo^2^+2Fc^2^)/3'
_atom_sites_solution_hydrogens     geom
_atom_sites_solution_primary     direct
_atom_sites_solution_secondary     difmap
_refine_ls_shift/su_max     0.000
_refine_ls_shift/su_mean     0.000
_refine_diff_density_max     0.506
_refine_diff_density_min     -0.623
_refine_ls_extinction_method     none
_refine_ls_extinction_coef     ?
loop_
    _atom_type_symbol
    _atom_type_description
    _atom_type_scat_dispersion_real
    _atom_type_scat_dispersion_imag
    _atom_type_scat_source
    'C' 'C' 0.0181 0.0091
                         'International Tables Vol C Tables 4.2.6.8 and 6.1.1.4'
    'H' 'H' 0.0000 0.0000
                         'International Tables Vol C Tables 4.2.6.8 and 6.1.1.4'
    'N' 'N' 0.0311 0.0180
                         'International Tables Vol C Tables 4.2.6.8 and 6.1.1.4'
    'O' 'O' 0.0492 0.0322
                         'International Tables Vol C Tables 4.2.6.8 and 6.1.1.4'
    'Cl' 'Cl' 0.3639 0.7018
                         'International Tables Vol C Tables 4.2.6.8 and 6.1.1.4'
_computing_data_collection
;
CrysAlis PRO (Agilent, 2011)
;
_computing_cell_refinement
;
CrysAlis PRO (Agilent, 2011)
;
_computing_data_reduction
;
CrysAlis PRO (Agilent, 2011)
;
_computing_structure_solution     'SHELXS97 (Sheldrick, 2008)'
_computing_structure_refinement     'SHELXL97 (Sheldrick, 2008)'
_computing_molecular_graphics     'SHELXTL (Sheldrick, 2008)'
_computing_publication_material     'SHELXTL (Sheldrick, 2008)'
loop_
    _atom_site_type_symbol
    _atom_site_label
    _atom_site_fract_x
    _atom_site_fract_y
    _atom_site_fract_z
    _atom_site_U_iso_or_equiv
    _atom_site_adp_type
    _atom_site_calc_flag
    _atom_site_refinement_flags
    _atom_site_occupancy
    _atom_site_symmetry_multiplicity
    _atom_site_disorder_assembly
    _atom_site_disorder_group
    Cl Cl1 0.60120(7) 0.75806(10) -0.05511(9) 0.0942(4) Uani d . 1 1 . .
    Cl Cl2 0.55602(5) 1.09130(9) 0.17378(6) 0.0674(3) Uani d . 1 1 . .
    O O1 0.65197(10) 0.84440(18) 0.21156(15) 0.0483(5) Uani d . 1 1 . .
    O O2 0.53366(8) 0.62011(15) 0.38199(13) 0.0384(4) Uani d . 1 1 . .
    N N1 0.58629(10) 0.69208(19) 0.20824(15) 0.0368(5) Uani d . 1 1 . .
    H H1A 0.5532 0.6580 0.1791 0.044 Uiso calc R 1 1 . .
    N N2 0.70088(10) 0.56877(19) 0.37326(16) 0.0389(5) Uani d . 1 1 . .
    N N3 0.64116(10) 0.56119(18) 0.41658(15) 0.0361(5) Uani d . 1 1 . .
    C C1 0.57761(12) 0.9297(2) 0.05381(19) 0.0401(6) Uani d . 1 1 . .
    C C2 0.59995(15) 0.8983(3) -0.0287(2) 0.0517(7) Uani d . 1 1 . .
    C C3 0.62067(15) 0.9765(4) -0.0903(2) 0.0673(11) Uani d . 1 1 . .
    H H3A 0.6348 0.9533 -0.1466 0.081 Uiso calc R 1 1 . .
    C C4 0.62042(16) 1.0866(4) -0.0685(3) 0.0630(10) Uani d . 1 1 . .
    H H4A 0.6343 1.1397 -0.1100 0.076 Uiso calc R 1 1 . .
    C C5 0.60035(15) 1.1204(3) 0.0123(3) 0.0560(8) Uani d . 1 1 . .
    H H5A 0.6005 1.1965 0.0276 0.067 Uiso calc R 1 1 . .
    C C6 0.57985(13) 1.0419(2) 0.0715(2) 0.0432(6) Uani d . 1 1 . .
    C C7 0.55062(14) 0.8480(3) 0.1174(2) 0.0485(7) Uani d . 1 1 . .
    H H7A 0.5277 0.7886 0.0820 0.058 Uiso calc R 1 1 . .
    H H7B 0.5175 0.8856 0.1522 0.058 Uiso calc R 1 1 . .
    C C8 0.60213(12) 0.7957(2) 0.18258(18) 0.0396(6) Uani d . 1 1 . .
    C C9 0.62085(12) 0.6371(2) 0.27977(17) 0.0345(5) Uani d . 1 1 . .
    C C10 0.68553(13) 0.6078(2) 0.28850(19) 0.0386(5) Uani d . 1 1 . .
    C C11 0.73533(15) 0.6115(3) 0.2201(2) 0.0500(7) Uani d . 1 1 . .
    H H11A 0.7150 0.6413 0.1639 0.075 Uiso calc R 1 1 . .
    H H11B 0.7516 0.5367 0.2098 0.075 Uiso calc R 1 1 . .
    H H11C 0.7721 0.6589 0.2415 0.075 Uiso calc R 1 1 . .
    C C12 0.74646(13) 0.4761(3) 0.3919(2) 0.0474(7) Uani d . 1 1 . .
    H H12A 0.7865 0.4876 0.3600 0.071 Uiso calc R 1 1 . .
    H H12B 0.7252 0.4071 0.3716 0.071 Uiso calc R 1 1 . .
    H H12C 0.7581 0.4720 0.4565 0.071 Uiso calc R 1 1 . .
    C C13 0.59091(12) 0.60777(19) 0.36049(17) 0.0328(5) Uani d . 1 1 . .
    C C14 0.64444(13) 0.5810(2) 0.51087(18) 0.0366(5) Uani d . 1 1 . .
    C C15 0.69919(13) 0.6324(2) 0.55341(19) 0.0392(6) Uani d . 1 1 . .
    H H15A 0.7364 0.6495 0.5209 0.047 Uiso calc R 1 1 . .
    C C16 0.69888(14) 0.6585(2) 0.6438(2) 0.0447(6) Uani d . 1 1 . .
    H H16A 0.7366 0.6917 0.6736 0.054 Uiso calc R 1 1 . .
    C C17 0.64403(15) 0.6366(2) 0.6907(2) 0.0466(6) Uani d . 1 1 . .
    H H17A 0.6433 0.6576 0.7519 0.056 Uiso calc R 1 1 . .
    C C18 0.58991(14) 0.5837(2) 0.6480(2) 0.0441(6) Uani d . 1 1 . .
    H H18A 0.5522 0.5688 0.6802 0.053 Uiso calc R 1 1 . .
    C C19 0.59051(13) 0.5527(2) 0.55887(19) 0.0406(6) Uani d . 1 1 . .
    H H19A 0.5546 0.5127 0.5308 0.049 Uiso calc R 1 1 . .
loop_
    _atom_site_aniso_label
    _atom_site_aniso_U_11
    _atom_site_aniso_U_22
    _atom_site_aniso_U_33
    _atom_site_aniso_U_12
    _atom_site_aniso_U_13
    _atom_site_aniso_U_23
    Cl1 0.0878(8) 0.0868(7) 0.1062(9) 0.0214(6) -0.0073(7) -0.0455(7)
    Cl2 0.0517(5) 0.0811(6) 0.0699(5) 0.0068(4) 0.0073(4) -0.0209(4)
    O1 0.0335(10) 0.0511(11) 0.0600(12) -0.0147(8) 0.0014(9) 0.0098(9)
    O2 0.0220(8) 0.0463(10) 0.0477(10) 0.0035(7) 0.0085(7) 0.0055(8)
    N1 0.0264(10) 0.0412(11) 0.0431(11) -0.0065(8) 0.0058(8) 0.0012(9)
    N2 0.0223(10) 0.0439(11) 0.0515(12) 0.0034(8) 0.0097(9) -0.0044(9)
    N3 0.0215(9) 0.0405(11) 0.0472(12) 0.0016(8) 0.0083(8) 0.0018(9)
    C1 0.0233(11) 0.0518(15) 0.0453(14) -0.0026(10) 0.0036(10) 0.0061(11)
    C2 0.0337(14) 0.071(2) 0.0501(16) 0.0045(13) 0.0039(12) -0.0048(14)
    C3 0.0317(14) 0.130(4) 0.0406(15) 0.0040(18) 0.0074(11) 0.0080(19)
    C4 0.0306(14) 0.088(3) 0.070(2) -0.0103(15) 0.0014(14) 0.0365(19)
    C5 0.0331(14) 0.0568(17) 0.077(2) -0.0092(12) -0.0039(14) 0.0207(15)
    C6 0.0254(11) 0.0506(15) 0.0537(15) -0.0020(11) 0.0039(10) 0.0050(12)
    C7 0.0298(13) 0.0562(16) 0.0595(17) -0.0094(12) 0.0033(12) 0.0137(13)
    C8 0.0280(12) 0.0448(13) 0.0467(14) -0.0078(10) 0.0085(10) 0.0042(11)
    C9 0.0266(11) 0.0348(11) 0.0430(12) -0.0039(9) 0.0082(9) -0.0037(9)
    C10 0.0282(12) 0.0409(12) 0.0475(14) -0.0041(10) 0.0100(10) -0.0082(10)
    C11 0.0355(14) 0.0576(16) 0.0593(17) -0.0042(12) 0.0209(13) -0.0130(13)
    C12 0.0279(12) 0.0502(15) 0.0635(17) 0.0105(11) -0.0004(11) -0.0120(13)
    C13 0.0252(11) 0.0279(10) 0.0461(13) 0.0019(8) 0.0065(9) -0.0012(9)
    C14 0.0294(12) 0.0336(11) 0.0473(14) 0.0026(9) 0.0060(10) 0.0025(10)
    C15 0.0302(12) 0.0343(12) 0.0537(15) 0.0016(9) 0.0073(11) 0.0012(10)
    C16 0.0391(14) 0.0386(13) 0.0559(16) -0.0003(11) -0.0005(12) -0.0042(11)
    C17 0.0465(16) 0.0466(14) 0.0469(14) 0.0079(12) 0.0047(12) -0.0010(12)
    C18 0.0369(14) 0.0475(14) 0.0490(15) 0.0046(11) 0.0101(11) 0.0093(11)
    C19 0.0281(12) 0.0433(13) 0.0506(14) -0.0003(10) 0.0052(10) 0.0074(11)
_geom_special_details
;
All e.s.d.'s (except the e.s.d. in the dihedral angle between two l.s. planes)
are estimated using the full covariance matrix. The cell e.s.d.'s are taken
into account individually in the estimation of e.s.d.'s in distances, angles
and torsion angles; correlations between e.s.d.'s in cell parameters are only
used when they are defined by crystal symmetry. An approximate (isotropic)
treatment of cell e.s.d.'s is used for estimating e.s.d.'s involving l.s.
planes.
;
loop_
    _geom_bond_atom_site_label_1
    _geom_bond_atom_site_label_2
    _geom_bond_site_symmetry_2
    _geom_bond_distance
    _geom_bond_publ_flag
    Cl1 C2 . 1.744(4) ?
    Cl2 C6 . 1.741(3) ?
    O1 C8 . 1.227(3) ?
    O2 C13 . 1.238(3) ?
    N1 C8 . 1.357(4) ?
    N1 C9 . 1.407(3) ?
    N1 H1A . 0.8800 ?
    N2 C10 . 1.369(4) ?
    N2 N3 . 1.417(3) ?
    N2 C12 . 1.470(3) ?
    N3 C13 . 1.397(3) ?
    N3 C14 . 1.427(4) ?
    C1 C6 . 1.384(4) ?
    C1 C2 . 1.395(4) ?
    C1 C7 . 1.502(4) ?
    C2 C3 . 1.405(5) ?
    C3 C4 . 1.373(6) ?
    C3 H3A . 0.9500 ?
    C4 C5 . 1.363(6) ?
    C4 H4A . 0.9500 ?
    C5 C6 . 1.381(4) ?
    C5 H5A . 0.9500 ?
    C7 C8 . 1.520(4) ?
    C7 H7A . 0.9900 ?
    C7 H7B . 0.9900 ?
    C9 C10 . 1.361(4) ?
    C9 C13 . 1.433(3) ?
    C10 C11 . 1.487(4) ?
    C11 H11A . 0.9800 ?
    C11 H11B . 0.9800 ?
    C11 H11C . 0.9800 ?
    C12 H12A . 0.9800 ?
    C12 H12B . 0.9800 ?
    C12 H12C . 0.9800 ?
    C14 C15 . 1.392(4) ?
    C14 C19 . 1.393(4) ?
    C15 C16 . 1.387(4) ?
    C15 H15A . 0.9500 ?
    C16 C17 . 1.383(4) ?
    C16 H16A . 0.9500 ?
    C17 C18 . 1.391(4) ?
    C17 H17A . 0.9500 ?
    C18 C19 . 1.385(4) ?
    C18 H18A . 0.9500 ?
    C19 H19A . 0.9500 ?
loop_
    _geom_angle_atom_site_label_1
    _geom_angle_atom_site_label_2
    _geom_angle_atom_site_label_3
    _geom_angle_site_symmetry_1
    _geom_angle_site_symmetry_3
    _geom_angle
    _geom_angle_publ_flag
    C8 N1 C9 . . 122.4(2) ?
    C8 N1 H1A . . 118.8 ?
    C9 N1 H1A . . 118.8 ?
    C10 N2 N3 . . 107.2(2) ?
    C10 N2 C12 . . 122.8(2) ?
    N3 N2 C12 . . 114.4(2) ?
    C13 N3 N2 . . 108.4(2) ?
    C13 N3 C14 . . 120.6(2) ?
    N2 N3 C14 . . 117.1(2) ?
    C6 C1 C2 . . 115.4(3) ?
    C6 C1 C7 . . 122.3(3) ?
    C2 C1 C7 . . 122.3(3) ?
    C1 C2 C3 . . 121.6(3) ?
    C1 C2 Cl1 . . 118.5(3) ?
    C3 C2 Cl1 . . 119.9(3) ?
    C4 C3 C2 . . 119.6(3) ?
    C4 C3 H3A . . 120.2 ?
    C2 C3 H3A . . 120.2 ?
    C5 C4 C3 . . 120.5(3) ?
    C5 C4 H4A . . 119.8 ?
    C3 C4 H4A . . 119.8 ?
    C4 C5 C6 . . 118.9(3) ?
    C4 C5 H5A . . 120.6 ?
    C6 C5 H5A . . 120.6 ?
    C5 C6 C1 . . 124.1(3) ?
    C5 C6 Cl2 . . 116.1(3) ?
    C1 C6 Cl2 . . 119.8(2) ?
    C1 C7 C8 . . 114.5(2) ?
    C1 C7 H7A . . 108.6 ?
    C8 C7 H7A . . 108.6 ?
    C1 C7 H7B . . 108.6 ?
    C8 C7 H7B . . 108.6 ?
    H7A C7 H7B . . 107.6 ?
    O1 C8 N1 . . 123.4(3) ?
    O1 C8 C7 . . 123.0(2) ?
    N1 C8 C7 . . 113.5(2) ?
    C10 C9 N1 . . 128.8(2) ?
    C10 C9 C13 . . 108.5(2) ?
    N1 C9 C13 . . 122.6(2) ?
    C9 C10 N2 . . 109.7(2) ?
    C9 C10 C11 . . 128.7(3) ?
    N2 C10 C11 . . 121.5(3) ?
    C10 C11 H11A . . 109.5 ?
    C10 C11 H11B . . 109.5 ?
    H11A C11 H11B . . 109.5 ?
    C10 C11 H11C . . 109.5 ?
    H11A C11 H11C . . 109.5 ?
    H11B C11 H11C . . 109.5 ?
    N2 C12 H12A . . 109.5 ?
    N2 C12 H12B . . 109.5 ?
    H12A C12 H12B . . 109.5 ?
    N2 C12 H12C . . 109.5 ?
    H12A C12 H12C . . 109.5 ?
    H12B C12 H12C . . 109.5 ?
    O2 C13 N3 . . 123.8(2) ?
    O2 C13 C9 . . 130.5(2) ?
    N3 C13 C9 . . 105.7(2) ?
    C15 C14 C19 . . 120.6(3) ?
    C15 C14 N3 . . 120.6(2) ?
    C19 C14 N3 . . 118.7(2) ?
    C16 C15 C14 . . 119.4(2) ?
    C16 C15 H15A . . 120.3 ?
    C14 C15 H15A . . 120.3 ?
    C17 C16 C15 . . 120.5(3) ?
    C17 C16 H16A . . 119.8 ?
    C15 C16 H16A . . 119.8 ?
    C16 C17 C18 . . 119.7(3) ?
    C16 C17 H17A . . 120.1 ?
    C18 C17 H17A . . 120.1 ?
    C19 C18 C17 . . 120.6(3) ?
    C19 C18 H18A . . 119.7 ?
    C17 C18 H18A . . 119.7 ?
    C18 C19 C14 . . 119.1(3) ?
    C18 C19 H19A . . 120.4 ?
    C14 C19 H19A . . 120.4 ?
loop_
    _geom_torsion_atom_site_label_1
    _geom_torsion_atom_site_label_2
    _geom_torsion_atom_site_label_3
    _geom_torsion_atom_site_label_4
    _geom_torsion_site_symmetry_1
    _geom_torsion_site_symmetry_2
    _geom_torsion_site_symmetry_3
    _geom_torsion_site_symmetry_4
    _geom_torsion
    _geom_torsion_publ_flag
    C10 N2 N3 C13 . . . . -6.6(3) ?
    C12 N2 N3 C13 . . . . -146.3(2) ?
    C10 N2 N3 C14 . . . . -147.1(2) ?
    C12 N2 N3 C14 . . . . 73.2(3) ?
    C6 C1 C2 C3 . . . . -2.4(4) ?
    C7 C1 C2 C3 . . . . 175.4(3) ?
    C6 C1 C2 Cl1 . . . . 178.1(2) ?
    C7 C1 C2 Cl1 . . . . -4.1(4) ?
    C1 C2 C3 C4 . . . . 1.4(5) ?
    Cl1 C2 C3 C4 . . . . -179.1(3) ?
    C2 C3 C4 C5 . . . . 0.1(5) ?
    C3 C4 C5 C6 . . . . -0.5(5) ?
    C4 C5 C6 C1 . . . . -0.7(5) ?
    C4 C5 C6 Cl2 . . . . 179.2(2) ?
    C2 C1 C6 C5 . . . . 2.1(4) ?
    C7 C1 C6 C5 . . . . -175.7(3) ?
    C2 C1 C6 Cl2 . . . . -177.8(2) ?
    C7 C1 C6 Cl2 . . . . 4.5(4) ?
    C6 C1 C7 C8 . . . . -93.9(3) ?
    C2 C1 C7 C8 . . . . 88.5(4) ?
    C9 N1 C8 O1 . . . . 9.2(4) ?
    C9 N1 C8 C7 . . . . -168.3(2) ?
    C1 C7 C8 O1 . . . . 32.0(4) ?
    C1 C7 C8 N1 . . . . -150.6(3) ?
    C8 N1 C9 C10 . . . . -61.4(4) ?
    C8 N1 C9 C13 . . . . 115.1(3) ?
    N1 C9 C10 N2 . . . . 172.2(2) ?
    C13 C9 C10 N2 . . . . -4.7(3) ?
    N1 C9 C10 C11 . . . . -9.5(5) ?
    C13 C9 C10 C11 . . . . 173.6(3) ?
    N3 N2 C10 C9 . . . . 7.0(3) ?
    C12 N2 C10 C9 . . . . 142.5(2) ?
    N3 N2 C10 C11 . . . . -171.5(2) ?
    C12 N2 C10 C11 . . . . -36.0(4) ?
    N2 N3 C13 O2 . . . . -175.1(2) ?
    C14 N3 C13 O2 . . . . -36.2(4) ?
    N2 N3 C13 C9 . . . . 3.7(3) ?
    C14 N3 C13 C9 . . . . 142.6(2) ?
    C10 C9 C13 O2 . . . . 179.2(3) ?
    N1 C9 C13 O2 . . . . 2.1(4) ?
    C10 C9 C13 N3 . . . . 0.5(3) ?
    N1 C9 C13 N3 . . . . -176.6(2) ?
    C13 N3 C14 C15 . . . . -119.6(3) ?
    N2 N3 C14 C15 . . . . 15.9(3) ?
    C13 N3 C14 C19 . . . . 57.4(3) ?
    N2 N3 C14 C19 . . . . -167.0(2) ?
    C19 C14 C15 C16 . . . . -2.0(4) ?
    N3 C14 C15 C16 . . . . 175.0(2) ?
    C14 C15 C16 C17 . . . . -1.8(4) ?
    C15 C16 C17 C18 . . . . 2.8(4) ?
    C16 C17 C18 C19 . . . . 0.1(4) ?
    C17 C18 C19 C14 . . . . -3.8(4) ?
    C15 C14 C19 C18 . . . . 4.8(4) ?
    N3 C14 C19 C18 . . . . -172.2(2) ?
loop_
    _geom_hbond_atom_site_label_D
    _geom_hbond_atom_site_label_H
    _geom_hbond_atom_site_label_A
    _geom_hbond_site_symmetry_A
    _geom_hbond_distance_DH
    _geom_hbond_distance_HA
    _geom_hbond_distance_DA
    _geom_hbond_angle_DHA
    N1 H1A O2 2_655 0.88 1.99 2.845(3) 164.4
    C7 H7A O2 2_655 0.99 2.47 3.249(3) 135.2
    C12 H12A O1 4_645 0.98 2.43 3.104(3) 125.6
data_global
_journal_date_recd_electronic     2012-12-02
_journal_date_accepted     2012-12-03
_journal_name_full     'Acta Crystallographica, Section E'
_journal_year     2013
_journal_volume     69
_journal_issue      1
_journal_page_first     o46
_journal_page_last     o47
_journal_paper_category     QO
_journal_paper_doi     10.1107/S160053681204963X
_journal_coeditor_code     HG5277
_publ_contact_author_name     'Ray J. Butcher'
_publ_contact_author_address
;
Department of Chemistry
Howard University
525 College Street NW
Washington
DC 20059
USA
;
_publ_contact_author_email     rbutcher99@yahoo.com
_publ_contact_author_fax     '202-806-5442'
_publ_contact_author_phone     '202-806-9892'
_publ_section_title
;\
2-(2,6-Dichlorophenyl)-<i>N</i>-(1,5-dimethyl-3-oxo-2-phenyl-2,3-dihydro-\
1<i>H</i>-pyrazol-4-yl)acetamide
;
loop_
    _publ_author_name
    _publ_author_footnote
    _publ_author_address
    'Butcher, Ray J.' ?
;
Department of Chemistry
Howard University
525 College Street NW
Washington
DC 20059
USA
;
    'Mahan, Aneeka' .
;
Lake Braddock Secondary School,
9200 Burke Lake Road,
Burke, VA 22015
USA
;
    'Nayak, P. S.' .
;
Department of Studies in Chemistry,
Mangalore University,
Mangalagangotri 574 199,
India
;
    'Narayana, B.' .
;
Department of Studies in Chemistry,
Mangalore University,
Mangalagangotri 574 199,
India
;
    'Yathirajan, H. S.' .
;
Department of Studies in Chemistry, University of Mysore, Manasagangotri,
Mysore 570 006, India
;
