# Supplementary material for: 2-(2,6-Dichloro­phen­yl)-N-(1,5-dimethyl-3-oxo-2-phenyl-2,3-dihydro-1H-pyrazol-4-yl)acetamide
Source: Acta Crystallogr Sect E Struct Rep Online. 2012 Dec 8;69(Pt 1):o46–7. doi: 10.1107/S160053681204963X (PMC3588313; doi:10.1107/S160053681204963X)
Supplement: Supplementary file 2 [file e-69-00o46-Isup2.hkl]

# 
# h,k,l, Fc-squared, Fo-squared, sigma(Fo-squared) and status flag 
# 
data_I
_shelx_title ' bny-503 in C2/c' 
_shelx_refln_list_code          4 
_shelx_F_calc_maximum      393.59 
_exptl_crystal_F_000      1616.00 
_reflns_d_resolution_high  0.7943 
 
loop_ 
 _symmetry_equiv_pos_as_xyz 
 'x, y, z' 
 '-x, y, -z+1/2' 
 'x+1/2, y+1/2, z' 
 '-x+1/2, y+1/2, -z+1/2' 
 '-x, -y, -z' 
 'x, -y, z-1/2' 
 '-x+1/2, -y+1/2, -z' 
 'x+1/2, -y+1/2, z-1/2' 
 
_cell_length_a    20.3442 
_cell_length_b    12.1080 
_cell_length_c    14.9500 
_cell_angle_alpha  90.000 
_cell_angle_beta   93.837 
_cell_angle_gamma  90.000 
 
_shelx_F_squared_multiplier     1.000 
 
loop_ 
 _refln_index_h 
 _refln_index_k 
 _refln_index_l 
 _refln_F_squared_calc 
 _refln_F_squared_meas 
 _refln_F_squared_sigma 
 _refln_observed_status 
   2   0   0     9333.78    11291.35    775.90 o 
   4   0   0   154911.28   156792.42    925.67 o 
   6   0   0   115026.98   150026.03   9886.88 o 
   8   0   0      111.31       39.22     18.32 o 
  10   0   0     2587.13     3461.17    284.58 o 
  12   0   0      210.12      397.32     99.52 o 
  14   0   0      702.28      650.52    136.61 o 
  16   0   0      816.39      932.56     83.54 o 
  18   0   0     3035.90     2747.76    163.22 o 
  20   0   0     5944.75     5575.95    206.21 o 
  22   0   0      343.05      270.39     42.41 o 
  24   0   0        5.53       12.30     11.16 o 
   1   1   0     2308.61     2327.87     91.76 o 
   3   1   0    30409.61    27474.21   1017.19 o 
   5   1   0    36266.68    42296.18   1096.78 o 
   7   1   0      429.32      609.23     67.36 o 
   9   1   0     3204.86     4395.87    212.38 o 
  11   1   0      369.18      431.47     56.15 o 
  13   1   0        1.96      -25.11     25.11 o 
  15   1   0       44.27       13.56     36.73 o 
  17   1   0     7194.97     7084.33    222.35 o 
  19   1   0     2491.40     2278.59    131.05 o 
  21   1   0     1843.38     1855.79     81.24 o 
  23   1   0        0.18        3.81      7.41 o 
  25   1   0       32.64       24.14      9.85 o 
   0   2   0    20914.62    15097.46   1047.30 o 
   2   2   0     1526.99     1315.06     56.50 o 
   4   2   0     2737.38     2450.39    156.31 o 
   6   2   0      515.91      645.01     64.19 o 
   8   2   0      235.78      245.14     27.98 o 
  10   2   0     7286.14     8420.73    301.22 o 
  12   2   0      139.15      213.14     46.24 o 
  14   2   0     1802.86     1999.35    157.47 o 
  16   2   0     2453.67     2853.08    110.75 o 
  18   2   0     1206.86     1419.39     77.35 o 
  20   2   0      144.41      130.37     23.61 o 
  22   2   0        0.25       -1.47     13.21 o 
  24   2   0      255.20      262.01     35.24 o 
   1   3   0      399.62      550.26     49.93 o 
   3   3   0     1948.30     1983.87     94.64 o 
   5   3   0     3440.32     3807.04    103.78 o 
   7   3   0     2737.33     3328.15    116.28 o 
   9   3   0     1411.20     2090.36    207.01 o 
  11   3   0      184.08      142.89     36.58 o 
  13   3   0      467.87      722.98    233.33 o 
  15   3   0      785.00      579.15     76.83 o 
  17   3   0      166.52      144.01     37.23 o 
  19   3   0     2980.42     2920.35    161.84 o 
  21   3   0      521.98      487.17     62.18 o 
  23   3   0      206.37      179.52     32.76 o 
   0   4   0    86820.40    83288.89   4652.85 o 
   2   4   0      146.77      145.07     20.67 o 
   4   4   0       15.11       18.60     10.80 o 
   6   4   0     3974.67     4397.52    176.38 o 
   8   4   0     5828.08     5604.28    164.53 o 
  10   4   0     3286.68     3094.18    490.49 o 
  12   4   0     4100.55     5214.81   1941.63 o 
  14   4   0      240.71      205.57     28.22 o 
  16   4   0        6.83       -2.67     23.33 o 
  18   4   0       95.36       82.80     33.00 o 
  20   4   0      576.00      545.31     64.52 o 
  22   4   0      179.04      129.26     29.61 o 
  24   4   0      229.30      260.82     31.23 o 
   1   5   0      527.79      599.01     37.21 o 
   3   5   0    12415.54    12898.47    207.01 o 
   5   5   0     2929.09     3472.54    149.67 o 
   7   5   0     3065.49     2956.61    211.38 o 
   9   5   0     3303.47     3044.78    153.91 o 
  11   5   0       42.76       -0.41     31.42 o 
  13   5   0      309.40      343.86     37.07 o 
  15   5   0      577.44      528.08     48.95 o 
  17   5   0     1574.63     1498.77     76.17 o 
  19   5   0      582.76      605.54     44.95 o 
  21   5   0      182.55      224.14     39.07 o 
  23   5   0       27.12       29.91     15.33 o 
   0   6   0    21913.10    24422.60    572.73 o 
   2   6   0     6884.58     6703.47    212.55 o 
   4   6   0     5226.53     5783.65    149.05 o 
   6   6   0     7280.86     7551.45    236.85 o 
   8   6   0      712.35      765.84     76.79 o 
  10   6   0     1510.97     1099.86    735.57 o 
  12   6   0        2.12      -11.96     11.96 o 
  14   6   0       25.48       12.19      9.47 o 
  16   6   0       50.42       29.61     11.82 o 
  18   6   0        5.26       -2.54      9.51 o 
  20   6   0       73.82       72.17     14.97 o 
  22   6   0      367.67      370.06     39.30 o 
   1   7   0     1120.27     1207.44     97.02 o 
   3   7   0      755.14      621.67     69.69 o 
   5   7   0       66.78      119.45     45.68 o 
   7   7   0      909.69      798.03    111.07 o 
   9   7   0      215.91      144.55     50.51 o 
  11   7   0       51.95       18.79     34.51 o 
  13   7   0     2465.01     2440.25    140.36 o 
  15   7   0        0.00       14.59     10.70 o 
  17   7   0     1711.07     1667.91    109.17 o 
  19   7   0        6.51        6.45      8.06 o 
  21   7   0      609.73      802.40     56.41 o 
   0   8   0      881.79      718.94    112.81 o 
   2   8   0       11.09       26.75     20.06 o 
   4   8   0      192.61      137.31     51.22 o 
   6   8   0        2.88        0.35     21.09 o 
   8   8   0      869.86      727.89     51.00 o 
  10   8   0      123.78       22.07     68.98 o 
  12   8   0      512.32      636.96     88.25 o 
  14   8   0     2726.57     2572.94    136.97 o 
  16   8   0        2.49        4.49     10.04 o 
  18   8   0      218.59      234.66     35.61 o 
   1   9   0      105.60      219.79     63.54 o 
   3   9   0      447.06      382.75     81.08 o 
   5   9   0      942.91     1071.13     53.38 o 
   7   9   0        0.45        2.17     11.04 o 
   9   9   0     1142.82      933.64     81.62 o 
  11   9   0       37.21       12.67      9.31 o 
  13   9   0      414.68      428.50     53.21 o 
  15   9   0      116.26       98.39     26.44 o 
  17   9   0        0.85        1.24     14.47 o 
  19   9   0      671.97      701.58     47.77 o 
   0  10   0       79.09       12.16     12.52 o 
   2  10   0      438.65      395.01     35.09 o 
   4  10   0      423.83      372.61     36.20 o 
   6  10   0      678.92      738.05     48.94 o 
   8  10   0       78.84       74.70     22.51 o 
  10  10   0       10.67        0.08      7.07 o 
  12  10   0      151.29      142.61     19.76 o 
  14  10   0      565.95      493.44     51.71 o 
  16  10   0        7.48       22.58     16.78 o 
  18  10   0      146.83      176.24     23.28 o 
   1  11   0       91.67       66.96     17.01 o 
   3  11   0        1.72        4.38     10.65 o 
   7  11   0        2.46       -5.32     16.76 o 
   9  11   0       79.78       90.61     15.59 o 
  11  11   0      637.69      620.45     36.93 o 
  13  11   0      262.55      237.86     37.07 o 
  15  11   0      174.36      202.16     27.61 o 
  17  11   0      195.26      211.74     23.04 o 
   0  12   0       11.31       35.73     14.85 o 
   2  12   0        1.08       21.55      8.60 o 
   4  12   0       21.05       26.99     13.39 o 
   6  12   0       28.00       19.14     11.89 o 
   8  12   0      154.17      154.66     18.69 o 
  10  12   0      180.11      175.35     18.73 o 
  12  12   0        3.09       27.46     33.06 o 
  14  12   0      177.42      209.07     24.22 o 
   1  13   0      225.46      195.41     26.96 o 
   3  13   0      114.84       83.24     12.65 o 
   5  13   0       14.53       18.40     12.44 o 
   7  13   0       45.06       36.16     13.56 o 
   9  13   0       61.57        4.16      7.05 o 
  11  13   0       11.26        0.51     14.71 o 
   0  14   0       17.10       27.26     10.17 o 
   2  14   0       47.21       73.28     16.20 o 
   4  14   0       72.84      106.38     17.87 o 
   6  14   0      340.43      421.28     30.78 o 
   8  14   0       20.58       58.12     11.39 o 
 -25   1   1      106.15       75.20     16.48 o 
 -23   1   1        1.48        1.54      7.49 o 
 -21   1   1       18.62       21.91     11.84 o 
 -19   1   1     1420.35     1310.52     74.67 o 
 -17   1   1      241.01      202.25     28.19 o 
 -15   1   1      774.53      708.85    103.50 o 
 -13   1   1     2494.06     2368.46    309.17 o 
 -11   1   1      239.73      273.45     46.01 o 
  -9   1   1     1592.18     2166.68    182.17 o 
  -7   1   1    18768.60    22629.26   1863.27 o 
  -5   1   1     1111.46      890.64     55.62 o 
  -3   1   1    11710.81     9256.83    382.50 o 
  -1   1   1    17931.53    16709.33    574.31 o 
   1   1   1      422.42      470.92     53.44 o 
   3   1   1      767.93      775.73     73.05 o 
   5   1   1      102.26      138.10     28.18 o 
   7   1   1     4587.92     6031.08    243.13 o 
   9   1   1       31.71       18.32     13.86 o 
  11   1   1       12.29       53.30     24.04 o 
  13   1   1     3330.62     3669.91    206.89 o 
  15   1   1     1364.05     1899.57    185.69 o 
  17   1   1     2171.13     2133.23    127.27 o 
  19   1   1        5.62       -6.22      9.48 o 
  21   1   1       26.36       19.37     11.50 o 
  23   1   1      131.46      118.27     17.90 o 
 -24   2   1       19.96       29.69     14.56 o 
 -22   2   1      421.83      423.58     53.67 o 
 -20   2   1     3163.58     3172.27    231.35 o 
 -18   2   1     1196.73     1218.51     99.71 o 
 -16   2   1     6993.90     7875.12    634.53 o 
 -14   2   1      561.70      509.47     67.80 o 
 -12   2   1        0.07       10.16     21.14 o 
 -10   2   1      271.51      406.08     64.51 o 
  -8   2   1     2681.86     3012.44    417.77 o 
  -6   2   1     5217.30     4795.18    534.09 o 
  -4   2   1      316.35      382.15     46.83 o 
  -2   2   1    73216.58    63737.70    570.48 o 
   0   2   1    17817.43    15630.26   1463.66 o 
   2   2   1    17790.58    16254.22    856.03 o 
   4   2   1    13839.19    12816.45    393.21 o 
   6   2   1    14863.12    17068.90   1082.55 o 
   8   2   1     4169.98     4324.46    367.55 o 
  10   2   1      194.01      119.30     33.94 o 
  12   2   1     3799.69     4122.85    213.76 o 
  14   2   1     1856.48     1787.26    139.74 o 
  16   2   1      259.49      357.37     37.16 o 
  18   2   1     2883.72     3250.36    237.12 o 
  20   2   1      234.54      226.90     29.57 o 
  22   2   1       15.47       14.45     14.66 o 
  24   2   1       47.98       41.52     15.60 o 
 -25   3   1      292.72      271.89     28.89 o 
 -23   3   1      212.03      219.76     36.34 o 
 -21   3   1        4.32        8.71     14.22 o 
 -19   3   1     6083.92     5858.25    220.36 o 
 -17   3   1      805.45      881.70     95.70 o 
 -15   3   1       10.23       -7.07     29.52 o 
 -13   3   1      797.92      860.75     98.93 o 
 -11   3   1     3376.43     3789.07    240.07 o 
  -9   3   1      698.44      609.72     62.66 o 
  -7   3   1      836.46      969.20     95.75 o 
  -5   3   1     3162.09     3372.65    209.56 o 
  -3   3   1    22276.89    12244.70   4863.75 o 
  -1   3   1    33563.29    33226.85    714.41 o 
   1   3   1    65278.68    54282.02   2897.22 o 
   3   3   1   104055.43    94917.98   5144.39 o 
   5   3   1     9911.68     9879.61    464.53 o 
   7   3   1     8055.68     7768.94    249.47 o 
   9   3   1    10550.78    10886.09    411.69 o 
  11   3   1     1991.74     2306.99    135.56 o 
  13   3   1      679.12      794.45    213.94 o 
  15   3   1      758.39      615.37    122.78 o 
  17   3   1        7.06        1.88     15.81 o 
  19   3   1      168.30      140.99     38.34 o 
  21   3   1      132.58      131.83     34.11 o 
  23   3   1      469.18      599.98     56.30 o 
 -24   4   1      186.58      209.30     27.77 o 
 -22   4   1       99.06       86.04     25.55 o 
 -20   4   1       23.99       12.93     15.40 o 
 -18   4   1       18.06        8.02     12.65 o 
 -16   4   1     4483.68     4842.67    280.71 o 
 -14   4   1     2321.81     2524.14    195.86 o 
 -12   4   1     1955.94     2309.59    803.27 o 
 -10   4   1     4614.06     4072.60    327.78 o 
  -8   4   1     4748.96     4819.29    209.42 o 
  -6   4   1      198.36      125.59     34.43 o 
  -4   4   1       63.25      363.00     68.37 o 
  -2   4   1     1579.69     1420.89     73.38 o 
   0   4   1    18874.98    16336.01   1189.50 o 
   2   4   1     8267.56     8940.39    184.41 o 
   4   4   1      350.44      387.25     42.66 o 
   6   4   1    11512.78    13884.28    269.19 o 
   8   4   1      991.10     1047.81     97.79 o 
  10   4   1     1338.89     1455.71    231.29 o 
  12   4   1     2366.10     2812.99   1034.98 o 
  14   4   1      413.32      377.25     45.82 o 
  16   4   1     1150.36      976.09     89.89 o 
  18   4   1      982.10      933.80     63.40 o 
  20   4   1     4231.37     3617.51    166.86 o 
  22   4   1        5.86        6.28     13.43 o 
  24   4   1      857.94      954.31     58.00 o 
 -23   5   1       26.60       38.15     16.19 o 
 -21   5   1      189.00      162.28     33.48 o 
 -19   5   1       70.47       65.37     16.26 o 
 -17   5   1       74.30       64.01     17.18 o 
 -15   5   1     4432.21     4127.28    188.76 o 
 -13   5   1     2678.20     2821.50    164.05 o 
 -11   5   1     1765.51     1729.34    155.87 o 
  -9   5   1     1411.01     1179.50    101.79 o 
  -7   5   1     3739.07     4106.85    206.37 o 
  -5   5   1     3173.25     3676.67    138.88 o 
  -3   5   1      752.36      803.65     56.71 o 
  -1   5   1    19367.36    19925.63    881.94 o 
   1   5   1     4517.08     4944.21    167.20 o 
   3   5   1     1114.23     1338.62     67.17 o 
   5   5   1     9188.28    10298.67    199.08 o 
   7   5   1     1791.18     1788.80    109.58 o 
   9   5   1      100.47       94.41     23.61 o 
  11   5   1     3512.35     3378.12    235.13 o 
  13   5   1     1523.80     1833.17     89.09 o 
  15   5   1      305.95      280.19     36.77 o 
  17   5   1      600.64      596.15     51.18 o 
  19   5   1        1.32       -4.39      7.05 o 
  21   5   1       57.41       70.74     24.38 o 
  23   5   1      636.97      708.10     52.45 o 
 -22   6   1      104.32       84.88     19.73 o 
 -20   6   1      723.72      714.48     50.79 o 
 -18   6   1      171.85      121.76     22.47 o 
 -16   6   1      329.07      256.94     38.70 o 
 -14   6   1     1949.56     1796.38     76.65 o 
 -12   6   1       61.49       72.70     38.85 o 
 -10   6   1       39.07       52.65     35.02 o 
  -8   6   1      669.23      680.88     74.97 o 
  -6   6   1      280.85      286.00     48.42 o 
  -4   6   1     1459.87     1452.22     96.31 o 
  -2   6   1      104.23       87.67     26.42 o 
   0   6   1      773.89      773.79     73.93 o 
   2   6   1     1468.42     1446.03     99.46 o 
   4   6   1     2285.84     2416.63     96.48 o 
   6   6   1     9918.51     9827.88    255.65 o 
   8   6   1      366.06      280.69     48.38 o 
  10   6   1      134.34       89.76     63.82 o 
  12   6   1        0.06       17.86     26.82 o 
  14   6   1     2636.19     2382.58     98.27 o 
  16   6   1       13.95        2.85     15.79 o 
  18   6   1      294.75      298.85     32.38 o 
  20   6   1       31.32       20.36      9.86 o 
  22   6   1      158.23      125.24     25.19 o 
 -21   7   1        2.17       -6.67      6.67 o 
 -19   7   1     1052.04     1059.56     65.60 o 
 -17   7   1       43.54       34.37     12.08 o 
 -15   7   1     1160.88     1242.65     66.31 o 
 -13   7   1     1159.33     1259.25     99.12 o 
 -11   7   1       30.66       36.56     16.19 o 
  -9   7   1     4837.88     4064.66    252.14 o 
  -7   7   1     2101.74     1748.56    166.40 o 
  -5   7   1     4706.99     4183.50    258.98 o 
  -3   7   1      306.09      264.57     65.64 o 
  -1   7   1      424.42      510.87     64.05 o 
   1   7   1     1640.74     1762.04    116.57 o 
   3   7   1        1.61       19.27     30.24 o 
   5   7   1      722.68      639.70     70.32 o 
   7   7   1      904.22      940.58    117.66 o 
   9   7   1       76.84      -50.04     50.04 o 
  11   7   1      184.27      213.74     39.12 o 
  13   7   1        4.72      -16.66     16.66 o 
  15   7   1      138.32      112.66     21.09 o 
  17   7   1        2.52        4.18      8.10 o 
  19   7   1     1172.20     1357.14     64.65 o 
  21   7   1       91.53       81.52     12.03 o 
 -20   8   1      147.99      115.74     22.44 o 
 -18   8   1      109.94      111.49     25.80 o 
 -16   8   1      292.96      393.58     51.13 o 
 -14   8   1     1938.28     2128.98    121.79 o 
 -12   8   1      316.75      343.96     31.29 o 
 -10   8   1     2057.29     2143.34     80.77 o 
  -8   8   1     4327.02     4328.65    333.35 o 
  -6   8   1      551.88      548.17     97.78 o 
  -4   8   1      656.59      561.40     97.22 o 
  -2   8   1        9.29       50.77     34.51 o 
   0   8   1     7640.86     8070.27    365.11 o 
   2   8   1      307.51      353.89     57.49 o 
   4   8   1       44.37       20.88     14.28 o 
   6   8   1     1131.55     1236.70    145.08 o 
   8   8   1      335.43      343.87     34.86 o 
  10   8   1     1010.16      916.51     57.88 o 
  12   8   1      418.04      338.74     53.03 o 
  14   8   1      901.43      730.06     74.47 o 
  16   8   1        7.20      -13.15     13.15 o 
  18   8   1        8.76       14.18      9.23 o 
  20   8   1     1621.43     1793.23     74.63 o 
 -19   9   1      171.53      153.72     23.00 o 
 -17   9   1      832.49      894.18     65.62 o 
 -15   9   1      212.09      236.80     38.49 o 
 -13   9   1        1.74        3.08      6.67 o 
 -11   9   1      877.96      829.14     59.58 o 
  -9   9   1     3102.83     3000.78    131.97 o 
  -7   9   1      561.15      567.90     50.30 o 
  -5   9   1       81.50       61.01     13.89 o 
  -3   9   1      226.93      219.06     33.19 o 
  -1   9   1      247.12      235.07     64.93 o 
   1   9   1     1007.66      765.71     57.69 o 
   3   9   1     2321.43     2466.81    130.59 o 
   5   9   1        1.22        1.46     14.69 o 
   7   9   1       76.33       63.24     16.44 o 
   9   9   1       45.92       13.05     18.15 o 
  11   9   1     2141.77     2075.81    267.81 o 
  13   9   1      269.59      162.83     34.78 o 
  15   9   1      145.85      125.13     29.73 o 
  17   9   1      302.62      260.25     36.05 o 
  19   9   1       64.29       64.22     15.92 o 
 -18  10   1       13.51       28.94     11.28 o 
 -16  10   1      801.58      866.62     60.87 o 
 -14  10   1      809.19      801.99     64.00 o 
 -12  10   1      703.62      703.63     40.90 o 
 -10  10   1      979.19     1040.24     51.34 o 
  -8  10   1      224.37      158.71     21.20 o 
  -6  10   1        6.24       28.44     13.93 o 
  -4  10   1       18.15       10.13      9.80 o 
  -2  10   1        0.19        6.51      9.92 o 
   0  10   1      179.36      221.44     24.41 o 
   2  10   1      177.62      189.63     44.37 o 
   4  10   1      445.49      361.15     54.12 o 
   6  10   1      124.19      111.94     19.54 o 
   8  10   1        2.64       -6.91      7.20 o 
  10  10   1       18.86       31.20     12.35 o 
  12  10   1      193.40      259.00     25.05 o 
  14  10   1       12.55       24.23     14.21 o 
  16  10   1      146.37      153.71     27.03 o 
  18  10   1        0.12       -7.65      7.65 o 
 -17  11   1      281.63      378.59     30.19 o 
 -15  11   1      399.10      469.43     40.64 o 
 -13  11   1       36.37       41.50      9.31 o 
 -11  11   1      558.66      596.58     35.72 o 
  -9  11   1        1.76       -7.98     13.01 o 
  -7  11   1      350.85      270.82     45.12 o 
  -5  11   1      110.86      136.52     25.67 o 
  -3  11   1     1170.79     1081.31    104.44 o 
  -1  11   1       43.67        2.92     12.53 o 
   1  11   1      655.52      446.81     35.87 o 
   3  11   1      634.40      747.43     44.85 o 
   5  11   1      587.94      641.55     78.79 o 
   7  11   1      533.45      612.63     57.56 o 
   9  11   1      829.24      970.79     49.00 o 
  11  11   1      448.83      552.90     35.00 o 
  13  11   1      401.78      384.91     57.85 o 
  15  11   1      338.50      349.84     35.43 o 
  17  11   1       52.03       37.85     10.29 o 
 -14  12   1      251.60      369.55     31.67 o 
 -12  12   1      391.10      445.49     25.64 o 
 -10  12   1       46.77       69.06     12.23 o 
  -8  12   1      301.83      417.99     58.39 o 
  -6  12   1       34.28       38.73     14.31 o 
  -4  12   1        0.04       22.78     11.82 o 
  -2  12   1      330.42      368.32     39.85 o 
   0  12   1      780.94      825.76     57.80 o 
   2  12   1     1176.31     1568.97     77.15 o 
   6  12   1       11.42       24.36     12.94 o 
   8  12   1      581.55      771.95     55.97 o 
  10  12   1        1.49       17.05      7.62 o 
  12  12   1        7.48       -1.12     11.56 o 
  14  12   1       19.35       16.11      8.26 o 
 -11  13   1        5.87       11.81     13.82 o 
  -9  13   1        1.90        2.73      6.67 o 
  -7  13   1      134.65      164.92     23.02 o 
  -5  13   1      156.65      125.81     21.17 o 
  -3  13   1       12.23        3.97      4.76 o 
  -1  13   1      893.64      875.62     89.00 o 
   1  13   1        8.33        2.75      7.72 o 
   3  13   1        7.96       20.15     10.99 o 
   5  13   1       25.80       27.78     12.07 o 
   7  13   1       22.53        7.53      8.29 o 
   9  13   1       15.05        4.27      6.94 o 
  11  13   1      234.49      268.60     38.87 o 
  -8  14   1       54.16       61.74     11.71 o 
  -6  14   1       97.23      155.40     18.31 o 
  -4  14   1        1.13        2.10      7.38 o 
  -2  14   1       58.72       87.06     10.83 o 
   0  14   1      167.33      144.41     15.15 o 
   2  14   1       16.84        9.17      8.22 o 
   4  14   1        2.22       -1.78      6.91 o 
   6  14   1       23.89       27.29     12.39 o 
   8  14   1        6.08       22.69      8.03 o 
 -24   0   2      773.34      735.26     53.82 o 
 -22   0   2      512.50      453.68     54.59 o 
 -20   0   2      283.80      361.90     56.48 o 
 -18   0   2     1389.37     1412.97    116.45 o 
 -16   0   2      439.59      362.94     53.28 o 
 -14   0   2      165.48       50.99     50.22 o 
 -12   0   2     9184.20     9467.47    443.43 o 
 -10   0   2      428.24      603.14    233.18 o 
  -8   0   2     2515.44     1934.14    144.03 o 
  -6   0   2     5661.98     5710.13    217.00 o 
  -4   0   2       11.37       42.27     17.92 o 
  -2   0   2    14149.37    12864.59    216.98 o 
   0   0   2     2230.69     2157.29     85.11 o 
   2   0   2      817.72     1012.51     63.60 o 
   4   0   2    71811.51    58029.43    638.01 o 
   6   0   2    67280.38    71843.15    843.24 o 
   8   0   2     5357.98     6111.82    293.51 o 
  10   0   2    60943.27    65793.11   1068.29 o 
  12   0   2    11648.95    11227.68    511.71 o 
  14   0   2      638.40      633.72    127.85 o 
  16   0   2     1869.15     2224.07    614.44 o 
  18   0   2       97.54       75.64     28.06 o 
  20   0   2       34.32       35.11     19.08 o 
  22   0   2      841.40      831.86     70.81 o 
  24   0   2      187.92      193.21     27.62 o 
 -25   1   2      354.02      271.41     27.65 o 
 -23   1   2      119.51       89.86     16.85 o 
 -21   1   2       58.89       37.93     14.81 o 
 -19   1   2     3188.04     3100.25    120.33 o 
 -17   1   2      745.47      635.24     47.40 o 
 -15   1   2     1347.29     1038.89    130.64 o 
 -13   1   2     2279.37     2101.40    196.12 o 
 -11   1   2       61.91       72.14     21.65 o 
  -9   1   2    14862.72    15996.14    341.05 o 
  -7   1   2     4956.15     5212.55    166.25 o 
  -5   1   2     4542.48     4125.22    121.72 o 
  -3   1   2        7.82       30.59      7.27 o 
  -1   1   2    18611.85    17422.10   1367.46 o 
   1   1   2      664.12      701.01     29.81 o 
   3   1   2     7932.00     7039.97    130.34 o 
   5   1   2    61745.84    69188.91   3385.11 o 
   7   1   2    22528.07    24693.31   1526.76 o 
   9   1   2     4774.70     4875.30    200.87 o 
  11   1   2    15612.04    16025.37   1710.29 o 
  13   1   2       72.99       81.18     38.44 o 
  15   1   2      192.56      252.41     26.87 o 
  17   1   2       97.47      154.94     21.10 o 
  19   1   2       55.57       58.31     18.95 o 
  21   1   2      793.59      881.82     53.58 o 
  23   1   2       35.80       34.36     18.18 o 
 -24   2   2      420.49      461.21     46.06 o 
 -22   2   2       49.83       20.53     10.81 o 
 -20   2   2       42.69       36.64     13.03 o 
 -18   2   2     1055.27     1103.27    121.56 o 
 -16   2   2      562.04      587.13     76.48 o 
 -14   2   2     4556.69     4445.64    267.78 o 
 -12   2   2      641.88      620.65     75.47 o 
 -10   2   2     6351.52     7995.07   1126.00 o 
  -8   2   2      422.64      466.59     51.36 o 
  -6   2   2      270.21      366.42     57.98 o 
  -4   2   2     4561.14     4695.25    450.88 o 
  -2   2   2      756.56      294.96    220.48 o 
   0   2   2     7793.55     6840.95    591.35 o 
   2   2   2       51.14       73.10     11.83 o 
   4   2   2    42281.81    42073.24   2436.30 o 
   6   2   2      158.22      226.02     21.89 o 
   8   2   2     4032.44     4377.41    239.09 o 
  10   2   2     1486.80     1544.18    113.89 o 
  12   2   2      579.83      597.27     77.19 o 
  14   2   2       32.91       71.91     30.84 o 
  16   2   2        4.57       -8.92      8.92 o 
  18   2   2      722.27      834.27     60.02 o 
  20   2   2      133.28      113.80     21.89 o 
  22   2   2       72.72       88.42     27.14 o 
  24   2   2        1.04       -6.45      9.49 o 
 -25   3   2       35.31       29.85     11.27 o 
 -23   3   2      433.60      505.02     53.66 o 
 -21   3   2       17.40       30.37     19.36 o 
 -19   3   2       37.52       41.12     19.44 o 
 -17   3   2     1255.49     1062.88     95.65 o 
 -15   3   2     1275.39     1124.19    188.71 o 
 -13   3   2      102.34       88.68     36.22 o 
 -11   3   2      751.67      776.88     88.82 o 
  -9   3   2     7529.09     8277.02    406.83 o 
  -7   3   2      598.38      592.05     43.37 o 
  -5   3   2     3015.22     2744.70     86.79 o 
  -3   3   2    13482.76    14942.81    738.25 o 
  -1   3   2       43.00       31.73     12.91 o 
   1   3   2    15659.72    14715.41    788.34 o 
   3   3   2    23926.86    19230.53   1947.16 o 
   5   3   2     4857.51     4519.36    656.69 o 
   7   3   2     2494.33     2497.92    158.35 o 
   9   3   2        2.01       10.60     10.71 o 
  11   3   2        8.51      -10.74     10.74 o 
  13   3   2      219.56      150.29     59.71 o 
  15   3   2       42.16       46.55     13.24 o 
  17   3   2     2028.54     1785.29    155.71 o 
  19   3   2      876.18      799.85     98.69 o 
  21   3   2      494.40      480.80     67.48 o 
  23   3   2        2.50       -3.58     10.44 o 
 -24   4   2       65.68      118.99     22.05 o 
 -22   4   2      834.39     1034.21     78.26 o 
 -20   4   2      556.79      571.01     67.91 o 
 -18   4   2       62.52       41.80     21.91 o 
 -16   4   2      601.39      608.02     48.06 o 
 -14   4   2     1134.49     1190.63     88.47 o 
 -12   4   2     3069.98     3325.32    948.75 o 
 -10   4   2      549.50      516.02     79.81 o 
  -8   4   2      567.57      676.15     66.37 o 
  -6   4   2      725.95      547.27     80.70 o 
  -4   4   2     1775.93     1433.30    284.22 o 
  -2   4   2     6774.26     8034.52    270.81 o 
   0   4   2    23649.14    22900.94    385.45 o 
   2   4   2     5387.20     4334.78    133.04 o 
   4   4   2     1681.19     1903.16    100.33 o 
   6   4   2      245.90      263.08     38.55 o 
   8   4   2       11.99        4.86     28.95 o 
  10   4   2     2051.55     2227.96    462.42 o 
  12   4   2     1381.37     1422.42    240.83 o 
  14   4   2      887.65      811.56     73.98 o 
  16   4   2       52.14       54.76     22.70 o 
  18   4   2        1.40       21.05     11.81 o 
  20   4   2      131.25      117.38     32.67 o 
  22   4   2     1492.71     2041.42    106.49 o 
  24   4   2       13.11       17.13      9.38 o 
 -23   5   2       17.58        7.17     11.52 o 
 -21   5   2       33.19       27.60     18.75 o 
 -19   5   2       84.93       86.61     20.28 o 
 -17   5   2      125.26      142.07     23.52 o 
 -15   5   2     2271.77     2290.06    189.59 o 
 -13   5   2     1931.76     2322.85    138.51 o 
 -11   5   2     2110.11     2055.94    238.93 o 
  -9   5   2     1428.62     1332.57     81.44 o 
  -7   5   2     5467.98     5973.46    192.20 o 
  -5   5   2     1830.50     1885.88    171.38 o 
  -3   5   2     1609.81     1827.48    148.62 o 
  -1   5   2      718.84      670.03    100.00 o 
   1   5   2     1354.19     1135.23     59.68 o 
   3   5   2    15210.76    15429.32    540.31 o 
   5   5   2     4894.38     5606.90    149.17 o 
   7   5   2     4199.96     4969.93    665.77 o 
   9   5   2     4434.95     3299.17   1113.68 o 
  11   5   2      695.41      694.61     99.19 o 
  13   5   2      416.09      400.96     47.45 o 
  15   5   2      636.00      564.10     60.04 o 
  17   5   2      131.26      136.68     26.43 o 
  19   5   2       24.34       14.25      9.86 o 
  21   5   2       81.85       52.91     21.84 o 
  23   5   2       43.05       53.05     15.83 o 
 -22   6   2      145.87      182.46     27.71 o 
 -20   6   2      315.89      333.14     28.97 o 
 -18   6   2      133.54      159.18     23.28 o 
 -16   6   2     3738.54     3803.51    115.68 o 
 -14   6   2      105.20      115.83     27.12 o 
 -12   6   2      320.60      367.25     43.80 o 
 -10   6   2       77.59       40.06     24.43 o 
  -8   6   2     6513.37     7420.23    286.28 o 
  -6   6   2       84.63       44.91     22.70 o 
  -4   6   2     2906.98     3639.43    411.67 o 
  -2   6   2     4135.95     4342.85    208.29 o 
   0   6   2     9452.90    12809.43    499.46 o 
   2   6   2     4495.58     5597.04    204.06 o 
   4   6   2    36889.86    39347.95    502.93 o 
   6   6   2      412.15      435.14     55.91 o 
   8   6   2     1272.42      811.69    533.03 o 
  10   6   2     2500.85     1672.77    871.09 o 
  12   6   2     3553.58     2745.76    466.99 o 
  14   6   2      129.80       85.48     20.63 o 
  16   6   2      468.58      514.76     61.20 o 
  18   6   2     1801.53     1619.69    172.65 o 
  20   6   2        0.49       -5.67      7.24 o 
  22   6   2       77.00       65.61     18.87 o 
 -21   7   2        6.83        7.25      5.79 o 
 -19   7   2      174.85      190.35     21.87 o 
 -17   7   2      110.13      143.32     21.38 o 
 -15   7   2       30.23       64.35     17.78 o 
 -13   7   2     1360.55     1265.57     96.85 o 
 -11   7   2     1127.17     1141.38     56.48 o 
  -9   7   2      616.83      486.85     96.15 o 
  -7   7   2      202.62      106.91     46.24 o 
  -5   7   2       31.80       32.65     36.42 o 
  -3   7   2      500.89      536.47    105.19 o 
  -1   7   2       63.35       94.43     44.26 o 
   1   7   2     2139.18     1675.69    163.79 o 
   3   7   2     1657.14     1890.84    169.67 o 
   5   7   2      770.22      872.71    113.74 o 
  11   7   2      639.14      716.43     49.73 o 
  13   7   2     2536.76     2056.19    214.66 o 
  15   7   2       86.31       73.51     20.58 o 
  17   7   2      831.78      827.92     52.81 o 
  19   7   2       10.68       21.15     10.04 o 
  21   7   2      828.70      823.83     65.71 o 
 -20   8   2     1067.94     1173.26     61.39 o 
 -18   8   2      471.22      421.35     46.15 o 
 -16   8   2       19.20       26.43     15.21 o 
 -14   8   2     4704.80     4986.03    184.63 o 
 -12   8   2      826.45      914.30     50.81 o 
 -10   8   2     4574.40     4720.24    202.32 o 
  -8   8   2      204.37      277.68     24.77 o 
  -6   8   2      919.43      638.34    107.89 o 
  -4   8   2     7207.18     6217.94    329.65 o 
  -2   8   2      272.93      281.69     69.33 o 
   0   8   2       69.59       63.52     33.76 o 
   2   8   2     3878.95     4054.30    260.77 o 
   4   8   2     6848.18     7127.68   1211.49 o 
   8   8   2     2122.89     2215.55     85.79 o 
  10   8   2      495.45      458.23     42.80 o 
  12   8   2     1451.19     1206.69    101.98 o 
  14   8   2       50.27       58.96     23.92 o 
  16   8   2     1171.79      978.08     82.65 o 
  18   8   2       28.24       40.99     10.74 o 
  20   8   2       77.86       81.47     17.05 o 
 -19   9   2       42.31       58.58     14.45 o 
 -17   9   2       36.66       40.64     15.64 o 
 -15   9   2      664.39      666.19     62.69 o 
 -13   9   2      444.04      423.88     33.20 o 
 -11   9   2      110.51      102.97     17.93 o 
  -9   9   2       84.84       77.32     15.57 o 
  -7   9   2     1003.65     1043.34     49.66 o 
  -5   9   2      412.65      400.51     46.13 o 
  -3   9   2      804.68      778.82     55.27 o 
  -1   9   2      222.74      237.49     32.74 o 
   1   9   2      591.69      693.22     80.45 o 
   3   9   2     2113.24     2337.73    105.49 o 
   5   9   2     1808.07     2049.87    133.08 o 
   7   9   2       42.62       34.81     12.99 o 
   9   9   2      781.46      783.09     66.72 o 
  11   9   2       30.12       21.12     15.54 o 
  13   9   2      314.57      190.14     38.96 o 
  15   9   2      179.97      184.16     35.90 o 
  17   9   2       13.86       20.74     10.88 o 
  19   9   2       46.59       29.32     10.39 o 
 -18  10   2      233.51      289.97     29.12 o 
 -16  10   2       82.76       98.16     21.62 o 
 -14  10   2        2.86       -1.07      5.79 o 
 -12  10   2      849.78      973.34     47.86 o 
 -10  10   2      234.87      237.47     25.02 o 
  -8  10   2      530.27      548.06     37.81 o 
  -6  10   2     1031.50     1123.14     53.82 o 
  -4  10   2      100.29      107.62     17.27 o 
  -2  10   2      177.21      113.86     20.38 o 
   0  10   2     1300.28     1160.71     54.80 o 
   2  10   2      232.20      241.10     24.20 o 
   4  10   2      303.14      420.40     59.38 o 
   6  10   2     2718.00     2467.50     93.86 o 
   8  10   2      873.47      880.42     53.96 o 
  10  10   2      811.91      554.41     61.53 o 
  12  10   2      110.40       71.45     14.71 o 
  14  10   2       89.28       78.54     21.58 o 
  16  10   2      133.79       94.56     21.84 o 
  18  10   2       19.88       -2.72      6.13 o 
 -17  11   2      202.41      233.18     23.62 o 
 -15  11   2      120.75      157.52     23.40 o 
 -13  11   2       42.45       43.37      9.78 o 
 -11  11   2      337.29      327.81     26.37 o 
  -9  11   2        1.24        5.90     11.20 o 
  -7  11   2       36.13       56.30     13.38 o 
  -5  11   2      193.17      217.91     22.86 o 
  -3  11   2       13.93        3.62      6.17 o 
  -1  11   2        3.63       -2.59      7.55 o 
   1  11   2      247.28      263.15     28.52 o 
   3  11   2        3.05        6.10     12.02 o 
   5  11   2       17.51       10.39     12.36 o 
   7  11   2      442.31      399.84     35.40 o 
   9  11   2      334.41      393.70     47.47 o 
  11  11   2      438.48      439.68     31.86 o 
  13  11   2       37.87       32.39      8.23 o 
  15  11   2        0.58        1.51      7.36 o 
  17  11   2       80.90       90.02     13.71 o 
 -14  12   2       30.94       34.01     10.50 o 
 -12  12   2       96.88      114.43     13.45 o 
 -10  12   2        3.75        8.60      5.99 o 
  -8  12   2     1570.81     1636.82    224.63 o 
  -6  12   2      233.37      185.24     27.24 o 
  -4  12   2       56.05       38.64     15.30 o 
  -2  12   2        0.09        3.36      6.87 o 
   0  12   2       29.88       32.11     11.03 o 
   2  12   2       22.95        9.35      7.06 o 
   4  12   2      604.14      491.57     58.23 o 
   8  12   2        1.02        4.79      7.97 o 
  10  12   2        3.90       -1.29      5.98 o 
  12  12   2       49.40       49.97      8.65 o 
  14  12   2       24.26       14.49      7.74 o 
 -11  13   2       42.43       49.58      7.56 o 
  -9  13   2      168.24      182.78     21.73 o 
  -7  13   2       30.69       29.26     10.89 o 
  -5  13   2        0.28       15.28      9.78 o 
  -3  13   2        0.29       11.39      6.87 o 
  -1  13   2      297.48      212.69     51.53 o 
   1  13   2       17.25        0.19      5.72 o 
   3  13   2      359.98      306.68     37.09 o 
   5  13   2        3.38        0.07      7.58 o 
   7  13   2       99.94       89.80     19.16 o 
   9  13   2        1.85       -2.08      7.19 o 
  11  13   2      146.46      155.12     16.60 o 
  -8  14   2      199.88      238.75     20.29 o 
  -6  14   2       49.05        9.66      6.92 o 
  -4  14   2      347.31      280.86     24.92 o 
  -2  14   2        6.65        3.41      5.23 o 
   0  14   2        1.83        1.49      7.19 o 
   2  14   2      324.70      142.17     20.03 o 
   4  14   2        3.49        5.68      7.19 o 
   6  14   2       30.38       22.82      8.30 o 
   8  14   2       26.97       47.51      9.96 o 
 -25   1   3       43.75       70.95     14.78 o 
 -23   1   3      153.06      138.51     19.55 o 
 -21   1   3      145.89      169.53     26.65 o 
 -19   1   3       46.29       17.72     13.65 o 
 -17   1   3       29.97        4.93     19.15 o 
 -15   1   3     3266.39     3360.38    245.63 o 
 -13   1   3       80.29       85.86     30.56 o 
 -11   1   3    12609.51    13616.12    485.79 o 
  -9   1   3     2688.49     2637.37    140.39 o 
  -7   1   3       76.33       31.46     28.38 o 
  -5   1   3     3079.56     3621.42    484.20 o 
  -3   1   3     4800.09     5322.33    541.13 o 
  -1   1   3    15011.18    15287.19   1043.39 o 
   1   1   3     2449.13     2678.61     74.60 o 
   3   1   3    37623.05    38337.41   1023.97 o 
   5   1   3    20954.60    17776.89    298.98 o 
   7   1   3     6344.93     5985.80    189.57 o 
   9   1   3    12730.02    12633.85    402.00 o 
  11   1   3     3479.42     3117.93    171.43 o 
  13   1   3      448.46      376.06     63.77 o 
  15   1   3       31.69       30.69     15.05 o 
  17   1   3      165.20      175.08     27.00 o 
  19   1   3       68.60       73.85     20.75 o 
  21   1   3      175.49      161.77     23.73 o 
  23   1   3       76.59      129.74     17.08 o 
 -24   2   3       12.09       22.77     13.47 o 
 -22   2   3       75.11       61.09     15.90 o 
 -20   2   3     1216.67     1086.76     64.45 o 
 -18   2   3      257.70      219.83     32.72 o 
 -16   2   3     5750.38     5253.75    341.15 o 
 -14   2   3       78.64       36.14     40.76 o 
 -12   2   3     8416.64    10636.63   1255.90 o 
 -10   2   3     3977.77     4948.49    198.98 o 
  -8   2   3     1243.83     1306.04     91.56 o 
  -6   2   3    21296.24    20084.44    275.22 o 
  -4   2   3      254.81      318.01     45.03 o 
  -2   2   3     1245.81     1225.41     67.38 o 
   0   2   3     4311.56     3894.59    359.70 o 
   2   2   3    20705.22    21221.75    957.71 o 
   4   2   3    17850.11    15559.92   1420.87 o 
   6   2   3      577.15      809.41     54.99 o 
   8   2   3     1123.11     1120.62     87.94 o 
  10   2   3        3.25       87.82     30.57 o 
  12   2   3     5838.15     5574.21    247.55 o 
  14   2   3      879.67      813.75     94.52 o 
  16   2   3     1464.08     1607.06     65.53 o 
  18   2   3     1331.49     1588.49     84.21 o 
  20   2   3       11.45        5.03     15.16 o 
  22   2   3      124.47      178.64     34.40 o 
  24   2   3      472.49      543.37     42.45 o 
 -23   3   3        5.40       -6.54     11.58 o 
 -21   3   3       52.72       39.60     21.10 o 
 -19   3   3      369.80      365.90     59.01 o 
 -17   3   3      534.82      600.54     72.65 o 
 -15   3   3      583.85      553.69     61.33 o 
 -13   3   3       12.09       12.15     12.89 o 
 -11   3   3       43.79      133.47     56.20 o 
  -9   3   3     4970.04     5821.56    328.02 o 
  -7   3   3     4191.40     4098.08    459.84 o 
  -5   3   3    30208.04    29013.29    357.48 o 
  -3   3   3    13985.76    13391.21    247.65 o 
  -1   3   3     3710.41     2973.17    104.95 o 
   1   3   3    21783.34    18246.84    955.44 o 
   3   3   3    15295.79    12693.50    929.00 o 
   5   3   3     1200.64     1138.32    177.04 o 
   7   3   3     7336.85     7606.81    271.45 o 
   9   3   3     2821.17     3090.41    130.50 o 
  11   3   3      650.14      616.06     73.31 o 
  13   3   3     1967.76     1445.08    200.67 o 
  15   3   3      321.55      274.23     35.20 o 
  19   3   3       69.23       58.22     27.02 o 
  21   3   3        9.52        8.80     14.59 o 
  23   3   3       51.10       67.07     20.14 o 
 -24   4   3      108.23      136.98     22.66 o 
 -22   4   3     1151.46     1256.89     84.51 o 
 -20   4   3      305.09      294.47     47.91 o 
 -18   4   3      768.31      622.91     73.10 o 
 -16   4   3      524.70      453.43     41.98 o 
 -14   4   3       85.33       60.85     14.80 o 
 -12   4   3     8356.67     8880.02   1230.53 o 
 -10   4   3      317.69      334.86     83.66 o 
  -8   4   3      375.23      378.83     53.19 o 
  -6   4   3     1170.18     1219.99    104.49 o 
  -4   4   3     1909.89     1888.49     88.67 o 
  -2   4   3     5924.76     4214.46   1934.86 o 
   0   4   3       17.04       -2.73      9.10 o 
   2   4   3     3580.12     3311.58    144.09 o 
   4   4   3      886.92      698.33     93.34 o 
   6   4   3      460.98      580.17     58.64 o 
   8   4   3     4977.62     4116.61   1265.78 o 
  10   4   3      167.54      119.10     38.80 o 
  12   4   3      385.59      471.49    102.80 o 
  14   4   3     1512.70     1605.59    193.76 o 
  16   4   3      465.16      503.86     50.43 o 
  18   4   3       47.66       17.28     12.05 o 
  20   4   3      149.04       95.18     36.99 o 
  22   4   3      469.77      675.23     60.48 o 
 -23   5   3      536.62      762.07     53.06 o 
 -21   5   3      378.87      434.88     50.75 o 
 -19   5   3        0.32        0.48      8.50 o 
 -17   5   3      378.93      401.09     38.96 o 
 -15   5   3     3061.73     3077.37    127.61 o 
 -13   5   3        1.32       -5.76     23.00 o 
 -11   5   3      591.13      592.35    167.62 o 
  -9   5   3      520.88      516.72     66.13 o 
  -7   5   3     1286.43     1209.13     98.45 o 
  -5   5   3     1602.60     2033.19    168.09 o 
  -3   5   3    12973.50    15204.11    423.41 o 
  -1   5   3     4116.19     3310.04    707.14 o 
   1   5   3      249.89      426.04     49.91 o 
   3   5   3     1072.12     1520.36    108.52 o 
   5   5   3    14632.84    18412.80    714.51 o 
   7   5   3      885.22      612.94    433.71 o 
   9   5   3     3141.86     2438.39    557.05 o 
  11   5   3     1244.97     1087.07    121.40 o 
  13   5   3       29.31        8.14     13.21 o 
  15   5   3     2294.48     2064.42    140.89 o 
  17   5   3      499.56      472.27     77.18 o 
  19   5   3       11.30        0.82     19.32 o 
  21   5   3       68.50       43.33     21.95 o 
  23   5   3       48.05       44.97     13.94 o 
 -22   6   3      459.14      599.91     46.39 o 
 -20   6   3      732.14      912.00     46.22 o 
 -18   6   3       66.39       61.26     16.46 o 
 -16   6   3     2325.45     2443.78     91.92 o 
 -14   6   3      499.73      544.02     43.68 o 
 -12   6   3      776.24      877.25     50.42 o 
 -10   6   3     1094.58     1267.20    125.31 o 
  -8   6   3      775.95      699.75     59.73 o 
  -6   6   3       36.96        6.71     13.72 o 
  -4   6   3      151.28      164.46     50.66 o 
  -2   6   3       36.56       59.20     29.32 o 
   0   6   3      905.87      869.84     89.70 o 
   2   6   3     8336.16     8689.80    255.46 o 
   4   6   3     2483.65     2803.69    140.86 o 
   6   6   3     1966.63     2326.66    409.57 o 
   8   6   3      198.19       56.89     80.32 o 
  10   6   3      485.05      247.77    275.76 o 
  12   6   3     2430.14     2053.75    370.56 o 
  14   6   3      137.62      104.48     23.48 o 
  16   6   3      737.53      563.83    103.85 o 
  18   6   3      488.07      421.44     62.37 o 
  20   6   3      296.52      322.75     48.03 o 
  22   6   3        8.72       16.46     10.04 o 
 -21   7   3      116.87      172.20     23.79 o 
 -19   7   3       23.42       15.40      8.17 o 
 -17   7   3       16.38       19.69     10.83 o 
 -15   7   3       14.16       28.70     11.45 o 
 -13   7   3       87.69      102.25     30.24 o 
 -11   7   3      279.05      268.76     35.51 o 
  -9   7   3      169.00      211.22     29.80 o 
  -7   7   3      123.23       95.53     33.98 o 
  -5   7   3     3171.57     3584.06    283.63 o 
  -3   7   3     6726.41     9063.41   1280.63 o 
  -1   7   3     1357.80     1676.13    195.20 o 
   1   7   3     4539.25     4544.49    495.34 o 
   3   7   3    18677.22    19983.06    786.07 o 
   5   7   3     1036.79     1154.32    296.65 o 
   7   7   3      151.98       72.13     66.63 o 
  11   7   3      278.93      308.62     42.99 o 
  13   7   3     1150.97     1059.81     95.94 o 
  15   7   3       17.32       10.44      9.75 o 
  17   7   3      880.09      688.85     94.87 o 
  19   7   3      505.54      453.78     50.54 o 
  21   7   3      290.11      177.34     22.14 o 
 -20   8   3      988.24     1231.80     60.72 o 
 -18   8   3       32.79       43.83     15.51 o 
 -16   8   3        1.87        5.95     11.87 o 
 -14   8   3     2972.91     2864.29    139.10 o 
 -12   8   3     4604.18     5265.37    172.36 o 
 -10   8   3      488.26      373.79     32.91 o 
  -8   8   3     2331.90     2256.59     97.86 o 
  -6   8   3       48.35       41.50     24.67 o 
  -4   8   3      696.58      564.21    110.94 o 
  -2   8   3     1152.69     1344.99    162.63 o 
   0   8   3       28.43       38.69     31.92 o 
   2   8   3     1097.35     1115.62    139.78 o 
   4   8   3       89.13       47.48     40.09 o 
   6   8   3     1599.73     1602.29    226.69 o 
   8   8   3     1040.81      842.81    317.10 o 
  10   8   3      506.73      515.71     57.24 o 
  12   8   3     1239.05     1060.43     99.56 o 
  14   8   3        0.85        1.86     12.62 o 
  16   8   3        2.12        4.50      7.96 o 
  18   8   3       44.38       30.99      9.80 o 
  20   8   3       24.95       11.46      7.62 o 
 -19   9   3        3.45       12.11      8.21 o 
 -17   9   3        8.43       -3.22     10.42 o 
 -15   9   3      898.92      752.63     64.89 o 
 -13   9   3       48.70       38.75     11.55 o 
 -11   9   3      509.45      650.64     41.93 o 
  -9   9   3     1681.41     1943.39     95.00 o 
  -7   9   3     1294.07     1138.04     49.44 o 
  -5   9   3     4501.39     4391.72    106.60 o 
  -3   9   3      765.16      714.26     40.67 o 
  -1   9   3      679.08      704.73     42.81 o 
   1   9   3     1049.42      905.43     45.53 o 
   3   9   3     1489.06     1579.37     87.11 o 
   5   9   3      957.02      901.38     50.03 o 
   7   9   3      296.36      250.07     38.11 o 
   9   9   3       17.31        7.01      7.07 o 
  11   9   3      153.82      117.44     21.07 o 
  13   9   3      329.62      279.92     46.11 o 
  15   9   3        3.78       -4.68     11.62 o 
  17   9   3       23.41        9.95      9.92 o 
  19   9   3        2.13        1.38      6.58 o 
 -18  10   3       47.17       63.15     14.20 o 
 -16  10   3      158.73      195.26     28.46 o 
 -14  10   3       59.84      100.38     14.97 o 
 -12  10   3      120.67      119.62     17.24 o 
 -10  10   3       46.16       48.55     12.50 o 
  -8  10   3      405.31      335.47     30.16 o 
  -6  10   3      113.23       87.74     15.81 o 
  -4  10   3     3360.03     3410.01     91.31 o 
  -2  10   3      349.27      407.03     32.12 o 
   0  10   3      245.99      301.06     61.63 o 
   2  10   3     5282.39     5294.62    115.52 o 
   4  10   3       94.36       36.81     17.52 o 
   6  10   3     1461.39     1553.83     72.70 o 
   8  10   3      111.03       96.57     24.27 o 
  10  10   3      147.91      149.17     21.36 o 
  12  10   3       10.35        0.98      6.16 o 
  14  10   3        0.79       -5.26     10.23 o 
  16  10   3      343.79      315.03     36.39 o 
  18  10   3        0.67        6.77      6.53 o 
 -17  11   3      108.95      117.32     16.29 o 
 -15  11   3      448.05      436.77     37.29 o 
 -13  11   3       30.24       59.42     11.24 o 
 -11  11   3      590.31      685.62     36.85 o 
  -9  11   3      426.34      457.19     32.47 o 
  -7  11   3      144.82      204.73     22.37 o 
  -5  11   3       10.30       -7.26     13.19 o 
  -3  11   3       78.67       37.78     11.27 o 
  -1  11   3      142.78      108.92     17.27 o 
   1  11   3      305.44      239.41     24.67 o 
   3  11   3      161.90      198.02     38.17 o 
   5  11   3      303.79      201.50     38.38 o 
   7  11   3      946.78     1035.77     54.69 o 
   9  11   3      680.14      687.65     63.29 o 
  11  11   3       45.43       62.16     13.01 o 
  13  11   3       76.56      101.70     21.30 o 
  15  11   3      149.98      173.35     24.00 o 
 -14  12   3      130.89      223.57     23.21 o 
 -12  12   3      460.29      657.61     45.10 o 
 -10  12   3      165.60      142.40     16.34 o 
  -8  12   3       30.73       44.03     10.47 o 
  -6  12   3        2.50        2.23      6.74 o 
  -4  12   3        3.62       32.76      9.27 o 
  -2  12   3      727.31      813.22     42.72 o 
   0  12   3      132.79      207.43     22.19 o 
   2  12   3      170.29      127.59     17.90 o 
   4  12   3        9.73      -12.31     12.31 o 
   6  12   3      224.95      237.31     36.10 o 
   8  12   3      300.70      297.39     42.65 o 
  10  12   3       63.36       69.39     11.60 o 
  12  12   3       91.18      123.67     12.52 o 
  14  12   3       39.80       53.38     11.43 o 
 -11  13   3        0.23        9.75      4.52 o 
  -9  13   3      905.02     1086.14     49.71 o 
  -7  13   3        2.22       17.63      8.89 o 
  -5  13   3      386.69      464.70     37.55 o 
  -3  13   3      233.75      189.78     78.37 o 
  -1  13   3      103.23       99.99     18.31 o 
   1  13   3       20.82       19.67      9.08 o 
   5  13   3       66.17       36.16     14.99 o 
   7  13   3       86.88       42.31     13.61 o 
   9  13   3      254.79      216.57     23.39 o 
  11  13   3      119.21       66.29     10.36 o 
  -8  14   3       71.39       56.45     10.29 o 
  -6  14   3       62.93       74.61     12.40 o 
  -4  14   3        2.01        5.24      5.49 o 
  -2  14   3        9.08       15.95      7.43 o 
   0  14   3        2.59        7.23      4.80 o 
   2  14   3       40.19       31.54     10.27 o 
   4  14   3      286.51      215.40     23.23 o 
   6  14   3        5.90        6.54      6.03 o 
   8  14   3      101.56       26.85      7.44 o 
 -24   0   4     1756.39     1880.89     81.16 o 
 -22   0   4     1436.31     1396.64     96.20 o 
 -20   0   4      974.13      851.95     89.74 o 
 -18   0   4     2826.82     2844.86    171.64 o 
 -16   0   4     1416.41     1341.92    193.42 o 
 -14   0   4      293.22      172.01     64.80 o 
 -12   0   4    13335.68    14994.94    562.46 o 
 -10   0   4     2676.04     3691.46    256.71 o 
  -8   0   4     4159.48     3886.11    231.90 o 
  -6   0   4    12043.03    13186.98    404.01 o 
  -4   0   4    54916.10    52989.98    694.47 o 
  -2   0   4   103661.82    96387.70    859.16 o 
   0   0   4     9817.11    10695.30    301.77 o 
   2   0   4    36182.70    27655.10    457.89 o 
   4   0   4      577.39      828.12     92.40 o 
   6   0   4     6141.17     6156.83    286.49 o 
   8   0   4     7428.78     6898.79    334.49 o 
  10   0   4     7305.75     7013.50    362.83 o 
  12   0   4      612.24      598.03    116.41 o 
  14   0   4        7.43        9.38     13.97 o 
  16   0   4     4387.83     4436.79    322.55 o 
  18   0   4      160.02      264.24     41.30 o 
  20   0   4       47.26       16.89     16.63 o 
  22   0   4     2178.34     2712.57    114.81 o 
 -23   1   4      292.47      276.96     26.83 o 
 -21   1   4      373.65      381.13     38.90 o 
 -19   1   4      390.69      354.82     42.89 o 
 -17   1   4     1133.02     1143.96     75.44 o 
 -15   1   4     1568.07     1336.96     74.86 o 
 -13   1   4      587.01      463.63     72.68 o 
 -11   1   4        6.44       38.48     21.44 o 
  -9   1   4     3064.67     3558.85    168.83 o 
  -7   1   4     5572.63     6225.71    234.42 o 
  -5   1   4     1667.77     2299.43    112.53 o 
  -3   1   4    10024.90    10215.78    363.46 o 
  -1   1   4      238.66      340.12     36.98 o 
   1   1   4     3587.28     3632.97    145.78 o 
   3   1   4     5640.36     4948.26    554.31 o 
   5   1   4      131.64      158.74     30.42 o 
   7   1   4       50.62      104.91     28.36 o 
   9   1   4      346.35      332.72     53.54 o 
  11   1   4     9018.38     9595.17    683.10 o 
  13   1   4      851.36      758.10     96.08 o 
  15   1   4     7655.70     9158.93    614.94 o 
  17   1   4     6447.38     8411.74    575.17 o 
  19   1   4      470.19      440.63     44.51 o 
  21   1   4     1307.37     1493.12     67.34 o 
  23   1   4       53.82       74.92     19.20 o 
 -24   2   4      316.88      327.29     37.40 o 
 -22   2   4       11.04       18.59     10.46 o 
 -20   2   4      406.84      448.33     43.68 o 
 -18   2   4      163.08      181.13     29.39 o 
 -16   2   4      184.12      178.47     25.89 o 
 -14   2   4     6046.72     6616.59    410.78 o 
 -12   2   4     2630.97     3321.40    274.74 o 
 -10   2   4     5901.51     6656.10    241.44 o 
  -8   2   4    18709.80    19028.55   1240.45 o 
  -6   2   4        9.08       32.09     15.82 o 
  -4   2   4     9730.78     9686.13    949.89 o 
  -2   2   4    18263.31    17177.98    605.37 o 
   0   2   4    13051.16    13783.78    290.34 o 
   2   2   4     9272.70     8842.83    198.29 o 
   4   2   4     1445.63     1738.87    161.94 o 
   6   2   4     6941.66     6378.96    674.51 o 
   8   2   4     7737.85     7174.94    539.58 o 
  10   2   4     2090.50     1964.19    132.45 o 
  12   2   4     3864.44     3566.92    224.56 o 
  14   2   4     4169.62     4926.59    313.41 o 
  16   2   4      284.40      255.35     33.52 o 
  18   2   4     1657.71     1916.34    169.91 o 
  20   2   4      113.37       73.79     29.10 o 
  22   2   4       73.69       64.75     21.05 o 
  24   2   4      116.55      122.08     20.37 o 
 -23   3   4        2.67        8.49     13.17 o 
 -21   3   4      742.27      745.10     74.40 o 
 -19   3   4        8.33      -18.27     18.27 o 
 -17   3   4     1168.30     1172.01    101.73 o 
 -15   3   4       91.70       28.44     61.23 o 
 -13   3   4       71.97      145.24     45.29 o 
 -11   3   4      420.78      571.57    113.77 o 
  -9   3   4      143.07      234.89     68.70 o 
  -7   3   4      454.20      357.85     52.03 o 
  -5   3   4     1431.46     1390.90     70.20 o 
  -3   3   4      594.00      577.92     54.51 o 
  -1   3   4     1262.72     1285.05     81.76 o 
   1   3   4     3537.29     3431.30    282.96 o 
   3   3   4       16.65       20.66      7.57 o 
   5   3   4      704.90      957.46    104.08 o 
   7   3   4      162.21      196.82     23.62 o 
   9   3   4      139.90       98.45     27.07 o 
  11   3   4       33.13       57.66     36.09 o 
  13   3   4       27.71       20.26     15.65 o 
  15   3   4      498.93      440.50     43.41 o 
  17   3   4      576.30      641.65    113.63 o 
  19   3   4       28.85       24.00     23.03 o 
  21   3   4      127.47      203.46     37.73 o 
  23   3   4       38.18       35.45     14.33 o 
 -24   4   4      202.94      262.84     29.55 o 
 -22   4   4      294.01      290.37     41.25 o 
 -20   4   4       12.87       18.45     16.96 o 
 -18   4   4       13.23        1.02     18.07 o 
 -16   4   4      317.08      271.99     32.94 o 
 -14   4   4       16.59       27.16     11.76 o 
 -12   4   4    13623.26    14966.01    604.64 o 
 -10   4   4       34.73       29.19     30.19 o 
  -8   4   4       16.82       24.46     15.92 o 
  -6   4   4     1795.34     1777.34    197.78 o 
  -4   4   4     5941.14     5926.34    150.77 o 
  -2   4   4     7738.15     7379.76    489.12 o 
   0   4   4        7.60       21.38     10.89 o 
   2   4   4    15875.84    15468.99    255.47 o 
   4   4   4      709.11      908.23     54.62 o 
   6   4   4     3126.75     4096.72    667.30 o 
   8   4   4    22987.96    19048.42   6954.13 o 
  10   4   4       21.42      -27.90     28.56 o 
  12   4   4     3337.38     3017.14    297.12 o 
  14   4   4       10.12       15.80      9.46 o 
  16   4   4      815.14      598.30     55.78 o 
  18   4   4        7.74       28.97     13.29 o 
  20   4   4        1.49       19.25     17.50 o 
  22   4   4       22.53       39.86     16.34 o 
 -23   5   4       84.80      102.20     20.30 o 
 -21   5   4       22.22       23.67     13.27 o 
 -19   5   4        4.56        7.28      7.73 o 
 -17   5   4     3749.11     3699.86    189.90 o 
 -15   5   4       32.85       49.10     14.37 o 
 -13   5   4      183.37      143.48     23.10 o 
 -11   5   4     4644.22     5154.73    343.97 o 
  -9   5   4     5640.77     6407.86    495.98 o 
  -7   5   4     6307.58     6114.41    270.63 o 
  -5   5   4    14326.94    15783.63    889.78 o 
  -3   5   4      258.07      223.13     41.42 o 
  -1   5   4     1217.87     1128.44    122.12 o 
   1   5   4     8943.40     8854.50    735.81 o 
   3   5   4     1797.96     1434.03    212.29 o 
   5   5   4       61.59       75.18     24.37 o 
   7   5   4      167.49       39.67     75.86 o 
   9   5   4      113.92      106.29     42.51 o 
  11   5   4      862.45     1026.81    163.50 o 
  13   5   4     1236.36     1125.52     88.35 o 
  15   5   4     2953.30     2824.50    162.72 o 
  17   5   4      591.98      657.77     63.19 o 
  19   5   4        3.97        4.69      9.14 o 
  21   5   4       24.96       20.25     14.49 o 
  23   5   4      266.36      183.62     24.29 o 
 -22   6   4      232.11      329.04     33.04 o 
 -20   6   4      147.55      183.67     20.78 o 
 -18   6   4       20.61        8.43      9.07 o 
 -16   6   4     3014.88     2972.47    101.78 o 
 -14   6   4      337.93      330.88     34.43 o 
 -12   6   4        2.10       -7.31      7.31 o 
 -10   6   4      997.97     1102.24    124.17 o 
  -8   6   4     1519.14     1674.59    201.97 o 
  -6   6   4       18.77       -0.48     13.35 o 
  -4   6   4     4346.14     4476.35    198.21 o 
  -2   6   4     4283.15     5046.15    250.17 o 
   0   6   4      111.02      102.05     50.25 o 
   2   6   4      527.26      452.10     52.60 o 
   4   6   4     7263.48     5890.02    244.93 o 
   6   6   4        1.24       21.84     27.34 o 
   8   6   4       19.84       17.60     68.68 o 
  10   6   4      303.37      341.06     49.29 o 
  12   6   4        4.57       19.26     50.49 o 
  14   6   4     1987.62     2044.37    136.95 o 
  16   6   4      480.44      435.72     54.43 o 
  18   6   4        8.04        0.24      8.80 o 
  20   6   4      414.75      405.27     56.07 o 
  22   6   4      135.43       93.35     16.61 o 
 -21   7   4      445.69      515.37     36.96 o 
 -19   7   4        7.11       13.07     10.33 o 
 -17   7   4     1853.10     1899.65    152.48 o 
 -15   7   4     2584.95     2601.13    156.57 o 
 -13   7   4      276.07      265.53     45.67 o 
 -11   7   4      203.38      185.03     23.60 o 
  -9   7   4       15.43       33.14     10.77 o 
  -7   7   4       90.91       69.88     44.36 o 
  -5   7   4      425.47      375.63     49.51 o 
  -3   7   4      887.92      833.85    133.05 o 
  -1   7   4       86.97      -24.00     31.02 o 
   1   7   4       11.07      -25.58     36.62 o 
   3   7   4      250.75      286.85     69.58 o 
   5   7   4      872.13      732.63    194.92 o 
   7   7   4      554.19      161.84     83.04 o 
   9   7   4      290.78      311.42     30.56 o 
  11   7   4      194.73      233.77     44.46 o 
  13   7   4       48.61       54.38     26.20 o 
  15   7   4      228.25      262.51     33.20 o 
  17   7   4      207.28      167.18     31.64 o 
  19   7   4        2.23       -5.43      7.37 o 
 -20   8   4       64.79       68.14     14.96 o 
 -18   8   4       16.14       22.70     12.92 o 
 -16   8   4      205.43      188.97     33.53 o 
 -14   8   4      470.96      437.93     55.04 o 
 -12   8   4       18.40       28.90     14.39 o 
 -10   8   4     1348.23     1449.94     66.53 o 
  -8   8   4      501.99      425.07     33.67 o 
  -6   8   4       92.97       86.88     15.25 o 
  -4   8   4     2868.83     3192.92    518.87 o 
  -2   8   4     1457.30     1830.99    214.99 o 
   0   8   4      430.38      371.33     96.98 o 
   2   8   4      970.03      966.39    138.68 o 
   4   8   4        5.83       15.19     48.77 o 
   6   8   4      149.89       93.53    121.05 o 
   8   8   4       89.56       37.56     79.11 o 
  10   8   4      764.46      733.27     56.32 o 
  12   8   4      164.01      130.28     25.89 o 
  14   8   4      647.09      592.54     74.93 o 
  16   8   4      154.98      105.39     18.23 o 
  18   8   4       32.86       20.21     20.95 o 
  20   8   4       43.83       31.42      9.41 o 
 -19   9   4        4.61       11.26      7.71 o 
 -17   9   4      354.56      466.94     44.77 o 
 -15   9   4      195.83      174.24     31.80 o 
 -13   9   4       13.15       42.98     12.30 o 
 -11   9   4       18.51       29.22     10.52 o 
  -9   9   4      905.46      920.47     50.59 o 
  -7   9   4       94.12       73.44     15.64 o 
  -5   9   4     1303.70     1281.72     43.88 o 
  -3   9   4       10.89       10.65      6.03 o 
  -1   9   4      410.60      442.23     32.45 o 
   1   9   4     1453.91     1491.97     57.53 o 
   3   9   4     4460.04     5079.95    208.70 o 
   5   9   4      868.58      817.67     72.79 o 
   7   9   4        0.51       -5.83     10.20 o 
   9   9   4      255.94      217.96     28.45 o 
  11   9   4      290.15      283.85     30.70 o 
  13   9   4      120.75       99.39     31.65 o 
  15   9   4     1231.99     1306.97     89.95 o 
  17   9   4        5.20       -2.47      8.74 o 
  19   9   4        7.50       10.79      6.42 o 
 -18  10   4      119.79      211.49     23.45 o 
 -16  10   4      316.03      341.88     36.05 o 
 -14  10   4       31.96       13.31      7.21 o 
 -12  10   4       74.66       63.04     12.38 o 
 -10  10   4      146.99      174.06     21.60 o 
  -8  10   4      409.74      422.87     33.70 o 
  -6  10   4       37.28       41.43     12.12 o 
  -4  10   4     1318.63     1392.10     63.56 o 
  -2  10   4      739.87      795.46     51.32 o 
   0  10   4        1.87        5.44      6.18 o 
   2  10   4       53.56       47.21     11.87 o 
   4  10   4     2869.36     2986.71    141.62 o 
   6  10   4      627.91      650.42     47.47 o 
   8  10   4     1378.01     1217.02     62.92 o 
  10  10   4       57.14       30.07     10.77 o 
  12  10   4       24.89       30.57      9.12 o 
  14  10   4        7.14        6.33     10.71 o 
  16  10   4        0.44       -4.40      7.62 o 
  18  10   4        1.61        8.49      5.70 o 
 -17  11   4        0.13       -5.00      5.52 o 
 -15  11   4        0.06       -1.04      6.34 o 
 -13  11   4      116.06       90.82     13.46 o 
 -11  11   4     1370.35     1481.78     53.86 o 
  -9  11   4        2.96        4.53      5.35 o 
  -7  11   4      851.54      831.03     44.72 o 
  -5  11   4      454.25      427.74     26.40 o 
  -3  11   4       53.78       33.97     11.01 o 
  -1  11   4        1.00        1.85     12.16 o 
   1  11   4        8.18       -6.78      6.78 o 
   3  11   4       15.94       18.15     14.24 o 
   5  11   4       24.85       24.67     15.77 o 
   7  11   4      138.68      163.27     22.07 o 
   9  11   4      765.52      741.64     51.32 o 
  11  11   4       37.41       66.28     12.54 o 
  13  11   4      415.14      490.51     44.48 o 
  15  11   4       26.72       26.27     10.38 o 
 -14  12   4       20.42       12.38      7.16 o 
 -12  12   4       25.94       34.03      7.74 o 
 -10  12   4       25.12       25.96      7.75 o 
  -8  12   4      489.28      669.33     92.59 o 
  -6  12   4        5.55       -0.36      7.34 o 
  -4  12   4      184.99      159.42     18.59 o 
  -2  12   4      252.21      195.42     20.49 o 
   0  12   4        5.23       12.01      6.50 o 
   2  12   4     1020.34     1065.36     91.83 o 
   4  12   4       42.94       29.54     15.19 o 
   6  12   4      186.42      192.06     30.56 o 
   8  12   4        0.04      -10.41     10.41 o 
  10  12   4      616.76      636.93     36.39 o 
  12  12   4      108.76       89.34     17.81 o 
 -11  13   4      173.86      123.31     15.11 o 
  -9  13   4      149.69      173.23     20.38 o 
  -7  13   4        7.65        6.29      6.98 o 
  -5  13   4      107.68      116.55     18.64 o 
  -3  13   4      287.55      297.23     29.36 o 
  -1  13   4      168.92      151.27     20.97 o 
   1  13   4       11.85        5.11      6.62 o 
   7  13   4      253.30      205.93     25.36 o 
   9  13   4      106.27       52.26     11.73 o 
  -8  14   4       17.59        2.54      4.14 o 
  -6  14   4        9.02       14.48      6.82 o 
  -4  14   4        2.00       22.10      8.98 o 
  -2  14   4       24.57       28.27      8.48 o 
   0  14   4        0.31       -5.40      6.21 o 
   2  14   4       61.88       28.31     10.02 o 
   4  14   4       85.27       47.88     11.58 o 
   6  14   4       13.01       11.61      6.37 o 
 -23   1   5      182.56      182.14     22.02 o 
 -21   1   5        4.41       -0.10     18.41 o 
 -19   1   5       47.43       72.42     21.55 o 
 -17   1   5     1638.08     1716.72    109.42 o 
 -15   1   5       14.40        7.02     14.91 o 
 -13   1   5       96.85      137.95     41.08 o 
 -11   1   5     4791.61     5386.41    240.09 o 
  -9   1   5     2961.12     2946.34    159.48 o 
  -7   1   5     2347.70     2377.26    135.76 o 
  -5   1   5     4524.48     4184.13    165.82 o 
  -3   1   5       60.89       90.88     23.52 o 
  -1   1   5     6448.82     6611.10    314.72 o 
   1   1   5     1376.87     1232.67     85.36 o 
   3   1   5       29.07       24.57     13.55 o 
   5   1   5     3605.99     3575.79    333.12 o 
   7   1   5       25.99       36.08     21.85 o 
   9   1   5     6583.17     6433.85    395.50 o 
  11   1   5     2263.28     2216.44    159.50 o 
  13   1   5     3640.94     3653.62    213.28 o 
  15   1   5     8005.91     9696.32    444.90 o 
  17   1   5      438.69      537.91     51.25 o 
  19   1   5     1427.69     1739.81     97.83 o 
  21   1   5      512.27      517.05     39.15 o 
  23   1   5      149.07      171.22     26.43 o 
 -24   2   5      299.28      354.09     36.71 o 
 -22   2   5      155.95      139.25     20.52 o 
 -20   2   5        8.68        4.62     10.39 o 
 -18   2   5      399.08      374.11     42.49 o 
 -16   2   5      180.23      144.99     26.57 o 
 -14   2   5       89.56       61.94     21.59 o 
 -12   2   5      645.09      652.62    118.64 o 
 -10   2   5     1455.95     1206.98    108.87 o 
  -8   2   5    11012.86    10947.46    434.58 o 
  -6   2   5    21875.15    22096.04    395.62 o 
  -4   2   5    28289.96    29689.52    499.93 o 
  -2   2   5     3298.45     3127.60    109.12 o 
   0   2   5     1939.88     2046.43     86.08 o 
   2   2   5     2060.38     2351.51    114.82 o 
   4   2   5    11914.17    10560.15    922.90 o 
   6   2   5    13664.66    12223.19   2157.22 o 
   8   2   5     1152.37      957.34     90.68 o 
  10   2   5     1045.03      992.54    101.58 o 
  12   2   5      590.39      622.68     85.04 o 
  14   2   5     1274.06     1392.47     79.41 o 
  16   2   5      491.62      524.36     46.16 o 
  18   2   5      112.05      144.81     22.11 o 
  20   2   5       51.17       86.39     28.73 o 
  22   2   5       80.70       32.93     16.29 o 
 -23   3   5      181.27      232.13     35.08 o 
 -21   3   5      252.74      318.37     49.64 o 
 -19   3   5      509.48      474.15     64.45 o 
 -17   3   5     2328.59     1975.36    136.05 o 
 -15   3   5     1147.34     1059.44    210.79 o 
 -13   3   5      202.64      180.76     71.32 o 
 -11   3   5     4362.98     4127.76    302.65 o 
  -9   3   5      328.05      311.62     81.90 o 
  -7   3   5       73.64      129.29     57.47 o 
  -5   3   5     7336.22     8240.56    278.64 o 
  -3   3   5     1014.54     1085.23     91.85 o 
  -1   3   5     9357.25     8545.24    275.09 o 
   1   3   5     5186.27     5103.44    139.12 o 
   3   3   5     3751.72     3331.42    109.55 o 
   5   3   5     9893.62    11545.74    464.70 o 
   7   3   5      461.57      269.30     72.95 o 
   9   3   5       25.22       46.38     19.25 o 
  11   3   5      119.88       36.67     38.32 o 
  13   3   5      460.63      454.56     38.91 o 
  15   3   5     1213.45     1421.74     86.63 o 
  17   3   5     1891.04     2537.14    116.31 o 
  19   3   5       26.29       11.81     20.53 o 
  21   3   5      239.98      205.93     38.06 o 
  23   3   5      425.55      585.18     43.34 o 
 -24   4   5       14.88       21.92      9.04 o 
 -22   4   5      115.29       73.52     22.91 o 
 -20   4   5      795.54      820.60     76.95 o 
 -18   4   5       36.74       23.12     19.62 o 
 -16   4   5       67.58       32.99     34.59 o 
 -14   4   5      547.17      497.92     43.36 o 
 -12   4   5     2642.08     2883.78    276.12 o 
 -10   4   5     1767.55     2101.81    211.31 o 
  -8   4   5       47.28      190.45     61.56 o 
  -6   4   5     1444.68     1764.41     92.40 o 
  -4   4   5     1386.76     1412.89     80.37 o 
  -2   4   5     3459.86     3550.47    149.55 o 
   0   4   5     9649.20     9100.31    380.09 o 
   2   4   5        0.89        2.78     13.45 o 
   4   4   5       35.49       72.96     15.05 o 
   6   4   5     1628.97     1848.62    120.71 o 
   8   4   5     4663.06     5388.30    366.10 o 
  10   4   5       11.38       55.06     42.67 o 
  12   4   5        0.85       -7.11     19.57 o 
  14   4   5      225.07      195.20     26.59 o 
  16   4   5      198.64      220.44     35.95 o 
  18   4   5      253.96      290.59     49.06 o 
  20   4   5       15.00        9.03     12.05 o 
  22   4   5      278.03      279.28     33.98 o 
 -23   5   5        2.06       -0.73      7.88 o 
 -21   5   5       29.88       31.18     15.88 o 
 -19   5   5       86.51       79.94     24.20 o 
 -17   5   5       30.68       34.66     13.31 o 
 -15   5   5      104.79       96.04     20.78 o 
 -13   5   5      442.02      421.17     41.97 o 
 -11   5   5     3688.60     3920.34    308.97 o 
  -9   5   5      349.57      435.82     94.37 o 
  -7   5   5      604.97      586.82     75.07 o 
  -5   5   5     4549.20     4599.64    198.62 o 
  -3   5   5     1539.33     1790.06    118.03 o 
  -1   5   5      817.25      858.17     62.95 o 
   1   5   5      609.77      552.83     49.73 o 
   3   5   5     4482.54     4349.10    186.64 o 
   5   5   5      136.60       71.03     25.50 o 
   7   5   5      113.80      195.16     42.91 o 
   9   5   5     4113.49     4555.28    335.27 o 
  11   5   5      370.47      457.90     57.47 o 
  13   5   5       50.85       37.76     22.20 o 
  15   5   5       81.74      105.83     23.64 o 
  17   5   5      317.16      330.05     57.98 o 
  19   5   5       12.37        9.16      9.19 o 
  21   5   5       49.16       42.13     16.14 o 
 -22   6   5       14.12       25.26     10.86 o 
 -20   6   5       39.85       27.38     14.22 o 
 -18   6   5       83.31       97.30     18.13 o 
 -16   6   5     1278.53     1155.95     63.77 o 
 -14   6   5      332.89      402.90     38.66 o 
 -12   6   5       35.10       38.77     18.96 o 
 -10   6   5        0.72       -0.78     23.18 o 
  -8   6   5      108.91      123.00     37.19 o 
  -6   6   5     2463.64     2400.35    150.63 o 
  -4   6   5     1133.30     1174.69    105.27 o 
  -2   6   5      561.28      610.43     78.68 o 
   0   6   5     1155.27     1213.51    161.71 o 
   2   6   5     4300.17     5161.54    631.55 o 
   4   6   5     2481.18     2713.37    242.90 o 
   6   6   5     3884.57     4120.81    427.50 o 
   8   6   5       13.18       44.31     35.85 o 
  10   6   5      110.71       92.88     54.42 o 
  12   6   5       69.81       80.09     30.80 o 
  14   6   5      165.15      150.13     40.83 o 
  16   6   5      443.86      443.77     47.05 o 
  18   6   5        2.84       -4.67      9.44 o 
  20   6   5        3.13        5.90      6.81 o 
 -21   7   5       20.07       43.52     11.07 o 
 -19   7   5      179.90      225.10     22.06 o 
 -17   7   5     1406.40     1702.04    116.25 o 
 -15   7   5     1458.74     1509.77    105.44 o 
 -13   7   5        4.36       -6.00     16.04 o 
 -11   7   5     1968.66     1833.38     73.96 o 
  -9   7   5     5232.95     5435.52    154.99 o 
  -7   7   5        0.46        3.24     14.86 o 
  -5   7   5      517.69      876.30     92.91 o 
  -3   7   5     4112.00     3978.25    297.97 o 
  -1   7   5      248.81      373.48     93.21 o 
   1   7   5     1461.07     1562.46    132.78 o 
   3   7   5      445.76      547.37     69.57 o 
   5   7   5     1599.88     1839.53    184.45 o 
   9   7   5        7.71       37.97     11.29 o 
  11   7   5      132.77      142.17     38.93 o 
  13   7   5      464.35      491.15     69.15 o 
  15   7   5       29.60       13.95     22.55 o 
  17   7   5      581.85      518.19    147.04 o 
  19   7   5        0.58       -0.29      5.95 o 
 -20   8   5        2.06        3.10      6.38 o 
 -18   8   5        2.63       -3.33      9.30 o 
 -16   8   5      497.85      522.95     54.66 o 
 -14   8   5     1023.64     1023.50     52.08 o 
 -12   8   5     1931.08     1955.47     74.81 o 
 -10   8   5      820.59      661.24     44.46 o 
  -8   8   5      945.53     1002.26     63.44 o 
  -6   8   5        7.98        7.70      9.23 o 
  -4   8   5     1198.04     1069.36     62.08 o 
  -2   8   5     1920.00     2153.10    289.46 o 
   0   8   5      743.90      822.52    150.64 o 
   2   8   5       19.82       12.10     11.33 o 
   4   8   5       89.71       27.18     21.10 o 
   6   8   5       91.44       43.36     16.17 o 
   8   8   5      836.61      880.35     68.39 o 
  10   8   5      277.23      294.90     39.32 o 
  12   8   5        7.60        0.17     13.04 o 
  14   8   5        3.08       13.62     16.92 o 
  16   8   5      287.58      196.88     73.94 o 
  18   8   5        2.20        0.45      9.08 o 
 -19   9   5        6.47       14.11      7.65 o 
 -17   9   5       24.29       19.93     11.15 o 
 -15   9   5        3.63       -0.53      8.88 o 
 -13   9   5      352.08      343.43     36.87 o 
 -11   9   5       17.95       15.14      8.70 o 
  -9   9   5       18.65       24.11      9.85 o 
  -7   9   5       14.86       -2.25      7.24 o 
  -5   9   5      468.33      532.42     28.83 o 
  -3   9   5       80.35       46.01     12.31 o 
  -1   9   5      993.35      860.02     43.00 o 
   1   9   5     4247.36     4323.77     99.98 o 
   3   9   5      336.36      380.45     39.10 o 
   5   9   5     1592.43     1462.73     95.76 o 
   7   9   5     6008.88     5831.90    182.28 o 
   9   9   5      121.80      137.81     27.42 o 
  11   9   5      708.04      757.07     83.94 o 
  13   9   5      370.87      410.74     57.10 o 
  15   9   5       96.42      120.91     29.59 o 
  17   9   5        0.60        5.74      8.19 o 
 -18  10   5      308.13      357.97     28.29 o 
 -16  10   5      381.90      474.29     41.46 o 
 -14  10   5      342.90      348.22     25.71 o 
 -12  10   5      114.31       86.48     14.97 o 
 -10  10   5      261.71      241.83     24.86 o 
  -8  10   5       29.34       42.67     11.92 o 
  -6  10   5        1.65        7.50      5.19 o 
  -4  10   5      280.04      363.58     25.23 o 
  -2  10   5       30.75       18.16      8.92 o 
   0  10   5      295.69      298.56     28.58 o 
   2  10   5        1.67       -3.31      6.50 o 
   4  10   5      137.54      154.49     32.80 o 
   6  10   5      392.61      434.39     38.77 o 
   8  10   5      155.79      162.59     22.50 o 
  10  10   5       55.48       70.15     14.85 o 
  12  10   5       85.70       73.37     23.26 o 
  14  10   5      166.74      146.87     28.36 o 
  16  10   5        1.76        5.10      7.30 o 
 -15  11   5       16.68       19.93      9.22 o 
 -13  11   5       34.90       34.46      8.51 o 
 -11  11   5       13.94       34.91      9.41 o 
  -9  11   5        3.20        5.65      8.82 o 
  -7  11   5        7.41        3.56     11.05 o 
  -5  11   5      476.57      423.02     29.44 o 
  -3  11   5      263.45      214.06     23.08 o 
  -1  11   5       25.34       43.22     11.46 o 
   1  11   5      509.37      482.32     33.95 o 
   3  11   5      350.11      405.48     49.71 o 
   5  11   5      716.41      678.86     63.91 o 
   7  11   5        1.47       10.36      7.05 o 
   9  11   5        0.28       -2.81     11.22 o 
  11  11   5       28.11       16.34      7.54 o 
  13  11   5        0.67        2.73      7.20 o 
  15  11   5       17.54       19.36      8.93 o 
 -14  12   5       20.05       20.69      7.60 o 
 -12  12   5      459.46      738.29     64.38 o 
 -10  12   5        4.65       11.88      6.20 o 
  -8  12   5       75.23       87.61     13.28 o 
  -6  12   5      114.81      116.21     21.02 o 
  -4  12   5        4.94        2.72      9.68 o 
  -2  12   5      259.05      316.92     26.07 o 
   0  12   5       41.05       75.62     13.46 o 
   2  12   5      160.17      232.83     21.27 o 
   4  12   5      287.19      344.48     41.46 o 
   6  12   5       81.24       24.74     11.65 o 
  10  12   5      126.84      105.65     16.19 o 
  12  12   5        1.68       12.96      6.66 o 
 -11  13   5       17.10       17.82      6.71 o 
  -9  13   5       29.88       25.23      9.16 o 
  -7  13   5       76.28      103.17     17.03 o 
  -5  13   5      540.56      530.62     37.04 o 
  -3  13   5        0.46       11.23      8.48 o 
  -1  13   5       95.50      204.79     18.26 o 
   1  13   5       20.77       10.62      5.62 o 
   3  13   5       13.48        3.65      8.81 o 
   7  13   5      450.90      247.48     25.47 o 
   9  13   5       12.89        8.97      6.16 o 
  -6  14   5       38.44       18.13      6.93 o 
  -4  14   5        7.36        8.46      5.83 o 
  -2  14   5        0.68        2.41      6.59 o 
   0  14   5       37.49       15.63      6.90 o 
   2  14   5       82.52       23.96      8.56 o 
   4  14   5      112.52       57.54     11.61 o 
   6  14   5        0.26        2.16      3.87 o 
 -24   0   6     2752.19     2369.24     80.52 o 
 -22   0   6      199.23      184.99     36.49 o 
 -20   0   6      199.90      250.39     49.11 o 
 -18   0   6       20.59       72.94     28.49 o 
 -16   0   6     1566.81     1412.65    120.43 o 
 -14   0   6     3931.97     3281.94    206.13 o 
 -12   0   6     3998.10     4356.68    330.38 o 
 -10   0   6      790.82      602.15    112.34 o 
  -8   0   6     5648.12     5310.43    312.58 o 
  -6   0   6     2981.09     3228.56    233.81 o 
  -4   0   6     2282.89     2496.31    197.37 o 
  -2   0   6    21422.07    20662.90    532.21 o 
   0   0   6       19.46       50.31     34.89 o 
   2   0   6     1312.33     1469.73    146.73 o 
   4   0   6      261.73      268.24     63.52 o 
   6   0   6     5274.58     4633.98    272.04 o 
   8   0   6    10928.02     9750.16    449.55 o 
  10   0   6       21.57       46.81     37.34 o 
  12   0   6     3107.06     3528.20    316.67 o 
  14   0   6     1398.22     1747.73     95.67 o 
  16   0   6     3647.67     3531.54    715.51 o 
  18   0   6     2315.54     2218.34    167.46 o 
  20   0   6     4416.85     5162.23    197.77 o 
  22   0   6      151.16      155.45     26.44 o 
 -23   1   6      100.57       88.01     15.35 o 
 -21   1   6      376.62      387.93     39.12 o 
 -19   1   6     4225.67     4331.46    161.47 o 
 -17   1   6      991.21      947.62     70.64 o 
 -15   1   6      152.46      139.61     24.63 o 
 -13   1   6      832.32      780.88     95.79 o 
 -11   1   6     4152.32     4232.35    219.42 o 
  -9   1   6     3905.75     4053.76    198.74 o 
  -7   1   6      133.85      158.89     38.29 o 
  -5   1   6     1540.41     1818.57    120.31 o 
  -3   1   6     6490.20     6540.38    222.60 o 
  -1   1   6     1579.40     1565.42    107.77 o 
   1   1   6     5343.28     5130.35    192.63 o 
   3   1   6       86.72       74.77     26.44 o 
   5   1   6     6418.11     6080.73    216.54 o 
   7   1   6     1311.88     1046.09    141.74 o 
   9   1   6      110.88      114.83     35.89 o 
  11   1   6        1.68       12.35     14.93 o 
  13   1   6       20.56       -3.35     14.23 o 
  15   1   6       53.91       35.49     15.89 o 
  17   1   6       63.11       57.48     17.40 o 
  19   1   6      121.34      128.27     18.20 o 
  21   1   6      664.25      796.00     61.02 o 
  23   1   6       74.87      112.22     17.23 o 
 -24   2   6      268.68      267.04     30.18 o 
 -22   2   6       76.91       95.71     24.53 o 
 -20   2   6      209.17      234.11     30.57 o 
 -18   2   6      541.96      527.26     50.01 o 
 -16   2   6       72.94       80.90     21.70 o 
 -14   2   6      385.59      286.99     34.09 o 
 -12   2   6       11.61       42.60     38.43 o 
 -10   2   6       15.21        2.45     39.58 o 
  -8   2   6     6840.12     7532.71    449.42 o 
  -6   2   6      888.61      799.22     81.31 o 
  -4   2   6     3665.59     4051.37    178.76 o 
  -2   2   6    10586.70    11557.70    320.83 o 
   0   2   6      586.88      657.74     69.09 o 
   2   2   6      677.38      607.84     66.90 o 
   4   2   6      399.42      275.57     46.15 o 
   6   2   6       81.13       41.55     20.18 o 
   8   2   6       31.18      -14.16     14.16 o 
  10   2   6       72.95      101.56     31.21 o 
  12   2   6      405.25      455.74     58.94 o 
  14   2   6       18.28        9.75     12.59 o 
  16   2   6       46.64       11.60     11.97 o 
  18   2   6      477.26      562.43     58.26 o 
  20   2   6      205.60      152.68     36.87 o 
  22   2   6        0.73       -0.39      7.79 o 
 -23   3   6        4.73       -3.49     11.27 o 
 -21   3   6       57.45       78.57     26.35 o 
 -19   3   6        8.22        5.70     15.38 o 
 -17   3   6      517.39      452.10     67.00 o 
 -15   3   6      165.10      146.53     28.26 o 
 -13   3   6      133.36      126.25     21.13 o 
 -11   3   6      131.42      181.91     67.30 o 
  -9   3   6      237.88      300.65     54.53 o 
  -7   3   6      588.73      659.09     76.13 o 
  -5   3   6    11132.45    12503.92    318.78 o 
  -3   3   6     1166.73     1505.30    105.65 o 
  -1   3   6     1825.47     1653.87     88.43 o 
   1   3   6       39.98       90.89     21.53 o 
   3   3   6     4281.78     4184.07    137.68 o 
   5   3   6      943.48     1264.67    124.25 o 
   7   3   6        3.71       35.50     18.50 o 
   9   3   6        8.42       27.06     18.50 o 
  11   3   6      148.65      187.89     76.44 o 
  13   3   6      334.52      315.73     33.83 o 
  15   3   6       30.18       18.65     11.07 o 
  17   3   6       53.03       46.63     15.50 o 
  19   3   6       14.57       37.29     23.00 o 
  21   3   6      991.51     1023.22     74.81 o 
  23   3   6        5.76       15.34      8.03 o 
 -22   4   6      297.81      381.86     42.58 o 
 -20   4   6       61.50       70.50     26.39 o 
 -18   4   6     1028.16     1067.44     94.69 o 
 -16   4   6      119.40      118.13     23.16 o 
 -14   4   6     2052.65     2072.28    101.58 o 
 -12   4   6       20.78       64.34     15.82 o 
 -10   4   6      520.65      693.72    126.91 o 
  -8   4   6       93.14       41.68     30.17 o 
  -6   4   6     2844.56     2882.06    152.94 o 
  -4   4   6     1251.67     1917.05    103.86 o 
  -2   4   6     8512.66     8044.58    439.39 o 
   0   4   6    11203.15    10734.24    578.52 o 
   2   4   6      118.18       67.25     20.86 o 
   4   4   6     2966.79     3343.50    106.92 o 
   6   4   6     3405.81     4105.79    405.21 o 
   8   4   6      237.60      217.52     82.98 o 
  10   4   6      132.04      307.97     95.78 o 
  12   4   6      412.71      520.85     42.31 o 
  14   4   6     1013.38      979.54     76.42 o 
  16   4   6      194.93      224.62     29.55 o 
  18   4   6      932.57     1123.75     95.48 o 
  20   4   6      836.97      943.07     80.11 o 
  22   4   6        5.18        5.77      9.21 o 
 -23   5   6       13.98       25.02     11.16 o 
 -21   5   6       38.88       59.76     19.46 o 
 -19   5   6      851.23      954.19     79.36 o 
 -17   5   6     2746.36     3117.33    106.74 o 
 -15   5   6       24.11        5.59     11.57 o 
 -13   5   6      441.71      418.16     37.66 o 
 -11   5   6     4329.23     4211.66     93.16 o 
  -9   5   6     2628.80     2586.89    236.51 o 
  -7   5   6     1726.96     1726.29    135.63 o 
  -5   5   6      105.42      138.55     36.26 o 
  -3   5   6     1273.72     1138.35     97.22 o 
  -1   5   6      908.11      907.54     70.35 o 
   1   5   6     5211.07     5149.73    297.63 o 
   3   5   6      347.79      277.27     50.77 o 
   5   5   6       95.88       29.57     68.12 o 
   7   5   6      786.83      708.39    131.35 o 
   9   5   6        3.90      -10.14     24.36 o 
  11   5   6      117.83       97.82     28.91 o 
  13   5   6      386.92      419.61     69.98 o 
  15   5   6      282.02      243.86     36.20 o 
  17   5   6       49.27       31.24     15.89 o 
  19   5   6        1.11        4.91      7.86 o 
  21   5   6       54.71       31.68     14.31 o 
 -20   6   6      344.62      441.82     44.19 o 
 -18   6   6      797.13      916.67     51.35 o 
 -16   6   6      445.83      533.13     43.26 o 
 -14   6   6     1250.82     1144.73     64.89 o 
 -12   6   6     1271.22     1133.98     66.41 o 
 -10   6   6      778.20      734.47     47.72 o 
  -8   6   6      213.98      209.95     63.80 o 
  -6   6   6     2759.64     2846.91    175.89 o 
  -4   6   6       35.98       40.49     28.77 o 
  -2   6   6        0.02        9.87     14.22 o 
   0   6   6      956.76     1035.77    146.75 o 
   2   6   6     4631.89     4453.80    204.23 o 
   4   6   6       77.08       97.05     32.96 o 
   6   6   6     6205.62     5751.58    231.78 o 
   8   6   6     1475.58     1451.82     99.48 o 
  10   6   6     1249.16     1288.76     97.76 o 
  12   6   6      305.33      267.63     55.01 o 
  14   6   6     1026.99     1088.45    109.09 o 
  16   6   6        5.22        7.35     11.90 o 
  18   6   6       12.00       20.00     11.40 o 
  20   6   6       91.38       80.93     38.22 o 
 -19   7   6      122.33      128.88     16.37 o 
 -17   7   6        2.87       -0.64      6.34 o 
 -15   7   6        2.98       -4.55      7.90 o 
 -13   7   6       12.73       23.28     22.04 o 
 -11   7   6     2362.32     2119.45     82.07 o 
  -9   7   6      398.33      341.56     33.43 o 
  -7   7   6      397.40      360.20     40.04 o 
  -5   7   6     4912.42     5429.64    612.17 o 
  -3   7   6      233.83      178.52     66.79 o 
  -1   7   6      113.09      114.60     52.77 o 
   1   7   6      233.15      242.39     75.33 o 
   3   7   6       14.76      -24.96     24.96 o 
   5   7   6     1486.08     1607.78     83.00 o 
   7   7   6      383.67      445.98     37.59 o 
   9   7   6      952.91     1049.19     75.37 o 
  11   7   6        0.80      -16.66     16.66 o 
  13   7   6       11.08       32.34     22.73 o 
  15   7   6      225.32      237.06     35.27 o 
  17   7   6       29.63       12.83     20.72 o 
  19   7   6      140.11      112.99     38.55 o 
 -18   8   6       75.05       85.90     19.46 o 
 -16   8   6       20.86       14.77     13.51 o 
 -14   8   6      400.79      434.22     34.10 o 
 -12   8   6       29.98       20.62      9.64 o 
 -10   8   6      581.47      504.91     40.12 o 
  -8   8   6     1816.10     1631.26    111.50 o 
  -6   8   6      178.69      180.58     18.49 o 
  -4   8   6     1761.94     1719.05     52.84 o 
  -2   8   6     1683.75     1501.64     57.23 o 
   0   8   6        7.92      -11.46     11.46 o 
   2   8   6     2903.41     3021.63     85.47 o 
   4   8   6       54.24       10.34     10.38 o 
   6   8   6      483.86      421.39     48.29 o 
   8   8   6     1308.95     1249.14    103.16 o 
  10   8   6      622.99      669.56     89.64 o 
  12   8   6      621.26      678.49     77.53 o 
  14   8   6      222.40      217.99     47.86 o 
  16   8   6       16.20       10.69     10.82 o 
  18   8   6       24.88       20.52     10.60 o 
 -17   9   6      270.12      257.53     31.49 o 
 -15   9   6       41.75       45.72     16.87 o 
 -13   9   6      122.76       70.88     14.35 o 
 -11   9   6        3.78       11.89     16.45 o 
  -9   9   6     1060.15     1074.97     56.10 o 
  -7   9   6      312.56      311.30     30.37 o 
  -5   9   6       16.99       10.55      6.09 o 
  -3   9   6        0.33        7.02      5.28 o 
  -1   9   6       93.14       66.83     13.63 o 
   1   9   6      699.06      687.37     38.58 o 
   3   9   6      607.91      623.96     62.76 o 
   5   9   6      493.29      525.50     55.64 o 
   7   9   6      906.58      964.64     72.02 o 
   9   9   6        4.32       -4.46      7.97 o 
  11   9   6       24.02       32.25     13.55 o 
  13   9   6        1.54        6.27     13.26 o 
  15   9   6      207.81      253.12     40.01 o 
  17   9   6       29.30       35.14     12.33 o 
 -16  10   6      412.12      451.22     38.81 o 
 -14  10   6       74.88      109.52     14.97 o 
 -12  10   6      214.80      213.78     22.67 o 
 -10  10   6       71.56       68.44     13.86 o 
  -8  10   6      792.03      819.70     46.14 o 
  -6  10   6      861.90      885.31     39.12 o 
  -4  10   6       25.22       20.07      8.35 o 
  -2  10   6     1252.97     1179.17     56.18 o 
   0  10   6     2546.54     2709.92     83.65 o 
   2  10   6      285.03      407.22     32.58 o 
   4  10   6     3171.60     3250.33    140.48 o 
   6  10   6      743.92      789.17     50.76 o 
   8  10   6       72.91       43.64     12.79 o 
  10  10   6       29.94       33.34     10.69 o 
  12  10   6        0.99        8.19     12.28 o 
  14  10   6        0.84        8.20      9.88 o 
  16  10   6       11.05       13.38      8.21 o 
 -15  11   6       14.95       12.50      7.29 o 
 -13  11   6        2.79       -1.58      4.80 o 
 -11  11   6        2.93        0.60      5.34 o 
  -9  11   6      266.59      263.47     24.31 o 
  -7  11   6       54.28       62.41     12.95 o 
  -5  11   6       14.94        7.74      5.31 o 
  -3  11   6       41.13       33.90     10.12 o 
  -1  11   6      127.07      174.39     21.05 o 
   1  11   6       26.17       46.26     10.79 o 
   3  11   6      333.33      277.14     40.25 o 
   5  11   6      140.04      187.92     31.78 o 
   7  11   6      980.46      995.70     49.18 o 
   9  11   6       61.18       40.60     10.14 o 
  11  11   6       12.61        7.88      5.57 o 
  13  11   6       24.48       24.98     10.66 o 
 -12  12   6      436.44      450.32     60.85 o 
 -10  12   6      137.35      127.93     18.03 o 
  -8  12   6      118.88      142.25     16.20 o 
  -6  12   6        1.44       12.89      9.48 o 
  -4  12   6       97.52      117.28     15.87 o 
  -2  12   6      330.28      365.58     27.40 o 
   0  12   6      367.68      442.94     33.83 o 
   2  12   6      369.86      366.44     43.37 o 
   4  12   6      284.54      243.82     33.80 o 
   6  12   6        9.45       -0.05      6.75 o 
  10  12   6       34.44       20.58      5.67 o 
  -9  13   6      111.60       82.87     13.93 o 
  -7  13   6       32.05       14.67      8.51 o 
  -5  13   6      255.40      322.66     28.71 o 
  -3  13   6      571.64      634.68     29.91 o 
  -1  13   6       10.68       28.98      7.98 o 
   1  13   6      387.82      495.92     43.28 o 
   3  13   6        1.49        6.95      7.39 o 
   7  13   6       28.70       13.31      7.36 o 
  -6  14   6       12.62        6.42      4.56 o 
  -4  14   6       43.55       42.73      8.73 o 
  -2  14   6        9.45        0.88      5.01 o 
   0  14   6        1.96       -0.18      3.41 o 
   2  14   6      124.27       37.35      8.45 o 
 -23   1   7       54.88       43.47     10.48 o 
 -21   1   7      177.17      208.50     29.02 o 
 -19   1   7     1962.34     2305.71    122.69 o 
 -17   1   7      303.78      308.60     41.37 o 
 -15   1   7     1329.68     1381.91     83.27 o 
 -13   1   7     3928.56     3782.70    113.53 o 
 -11   1   7      386.00      284.93     57.43 o 
  -9   1   7      238.91      249.83     54.49 o 
  -7   1   7      126.81      173.45     44.38 o 
  -5   1   7     2782.86     3108.27    172.37 o 
  -3   1   7     4450.54     4857.90    212.95 o 
  -1   1   7     1318.63     1303.24    107.60 o 
   1   1   7    31171.15    29582.75    569.82 o 
   3   1   7     4152.17     3897.42    185.07 o 
   5   1   7      163.75      283.84     51.60 o 
   7   1   7     3889.62     3443.55    184.02 o 
   9   1   7     1929.19     1696.34    166.75 o 
  11   1   7      698.34      679.52     90.17 o 
  13   1   7      161.75      119.63     27.30 o 
  15   1   7      745.76      638.49     52.52 o 
  17   1   7      637.92      599.21     48.01 o 
  19   1   7      113.75      110.97     19.58 o 
  21   1   7      541.67      642.22     51.80 o 
 -24   2   7      121.53       94.86     18.08 o 
 -22   2   7        3.62       15.71      8.88 o 
 -20   2   7       29.23       43.78     15.70 o 
 -18   2   7     1906.28     1868.74    159.58 o 
 -16   2   7     1285.48     1239.88     90.06 o 
 -14   2   7      406.99      430.59     43.42 o 
 -12   2   7      342.83      368.17     50.67 o 
 -10   2   7      704.92      539.21     78.18 o 
  -8   2   7     9400.73     9473.58    319.41 o 
  -6   2   7       12.40       58.55     25.24 o 
  -4   2   7     3463.00     3998.71    193.91 o 
  -2   2   7      828.26      926.09    127.56 o 
   0   2   7      871.18     1247.02    105.70 o 
   2   2   7     5447.80     5508.34    249.74 o 
   4   2   7      324.29      309.36     53.25 o 
   6   2   7     8129.80     7959.55    276.78 o 
   8   2   7       10.10       47.97     24.33 o 
  10   2   7      957.55      807.01     94.19 o 
  12   2   7       71.17       48.18     45.92 o 
  14   2   7      726.74      780.80     67.06 o 
  16   2   7      326.47      283.77     33.72 o 
  18   2   7     2295.95     2433.81    116.27 o 
  20   2   7      776.39     1127.49     85.51 o 
  22   2   7      249.03      297.01     31.59 o 
 -23   3   7       29.88       31.21     15.10 o 
 -21   3   7      437.27      370.60     49.58 o 
 -19   3   7     1397.77     1407.83    110.43 o 
 -17   3   7        7.63      -11.95     12.08 o 
 -15   3   7       77.57       49.41     17.43 o 
 -13   3   7      185.33      223.11     24.25 o 
 -11   3   7      348.34      517.00    116.88 o 
  -9   3   7     2906.72     3233.36    270.72 o 
  -7   3   7     3169.23     2916.17    172.11 o 
  -5   3   7     1715.57     1629.52    126.53 o 
  -3   3   7     2084.35     1716.43    124.21 o 
  -1   3   7    12030.07    11916.95    778.66 o 
   1   3   7     6119.28     6270.02    547.40 o 
   3   3   7     1009.63     1134.40     79.56 o 
   5   3   7     2851.92     2695.44    184.84 o 
   7   3   7        4.45       42.32     22.18 o 
   9   3   7      997.47     1007.75    167.22 o 
  11   3   7     3703.29     4041.18    182.19 o 
  13   3   7      496.65      511.57     47.19 o 
  15   3   7      596.65      498.93     44.86 o 
  17   3   7      198.77      150.17     24.43 o 
  19   3   7       87.89       89.13     33.45 o 
  21   3   7      739.81      504.91     47.93 o 
 -22   4   7        0.73        7.78     10.37 o 
 -20   4   7      710.10      773.34     71.62 o 
 -18   4   7      483.87      483.40     64.14 o 
 -16   4   7       26.52       25.59     13.54 o 
 -14   4   7      331.04      308.24     37.67 o 
 -12   4   7       12.78       18.56     11.73 o 
 -10   4   7       17.35       19.57     24.10 o 
  -8   4   7       27.75       29.03     30.84 o 
  -6   4   7     1909.15     2016.11    137.60 o 
  -4   4   7        6.55       35.38     19.44 o 
  -2   4   7     1504.31     1200.73    107.71 o 
   0   4   7       10.69        8.66     12.85 o 
   2   4   7      343.07      227.73     37.22 o 
   4   4   7      869.92     1200.11     85.44 o 
   6   4   7       26.29       55.77     43.02 o 
   8   4   7       44.25       99.18     56.59 o 
  10   4   7     1210.71     1371.25    105.58 o 
  12   4   7       13.40       -6.14     11.09 o 
  14   4   7      618.75      479.80     44.29 o 
  16   4   7      202.56      164.94     25.74 o 
  18   4   7      895.74     1161.35     92.03 o 
  20   4   7        5.60       17.04     14.51 o 
  22   4   7       38.08       17.84      7.99 o 
 -21   5   7        0.67        2.51      9.51 o 
 -19   5   7        6.86       15.65     13.20 o 
 -17   5   7       76.56      100.59     19.78 o 
 -15   5   7      932.39      987.57     63.75 o 
 -13   5   7      103.78      104.11     26.11 o 
 -11   5   7      293.09      248.21     23.05 o 
  -9   5   7      523.65      446.84     57.75 o 
  -7   5   7       27.42       64.76     37.40 o 
  -5   5   7      522.90      513.42     74.42 o 
  -3   5   7      218.94      212.46     50.10 o 
  -1   5   7      107.79       84.86     32.07 o 
   1   5   7       45.46       37.26     15.02 o 
   3   5   7      116.04       52.53     27.62 o 
   5   5   7      400.86      473.85     75.61 o 
   7   5   7      380.56      440.36    107.63 o 
   9   5   7       11.11       33.91     20.70 o 
  11   5   7     1743.93     1767.68    145.82 o 
  13   5   7        8.99       26.90     16.52 o 
  15   5   7      570.09      539.67     52.38 o 
  17   5   7       18.04       15.71     12.17 o 
  19   5   7      410.32      303.85    111.72 o 
  21   5   7      114.28       47.24     12.64 o 
 -20   6   7       26.08       45.26     15.61 o 
 -18   6   7       89.29      138.87     26.70 o 
 -16   6   7      468.95      530.45     43.05 o 
 -14   6   7      907.32      831.64     69.36 o 
 -12   6   7      207.62      203.58     30.17 o 
 -10   6   7     2251.32     2351.38     89.06 o 
  -8   6   7      353.33      285.66     28.54 o 
  -6   6   7     1503.82     1785.57    145.47 o 
  -4   6   7      176.45      198.07     46.75 o 
  -2   6   7       47.13        3.68     21.77 o 
   0   6   7      170.63       88.79     46.06 o 
   2   6   7      705.16      675.12     81.88 o 
   4   6   7     3230.95     3169.76    185.35 o 
   6   6   7      252.18      388.17    102.42 o 
   8   6   7       54.85       40.76     11.34 o 
  10   6   7        1.41        1.08     20.12 o 
  12   6   7        1.28       -0.53     17.13 o 
  14   6   7      174.80      186.23     45.41 o 
  16   6   7      142.52      178.82     42.37 o 
  18   6   7      540.09      400.18    186.98 o 
  20   6   7      128.94       45.26     13.69 o 
 -19   7   7      449.49      585.23     30.72 o 
 -17   7   7      209.83      211.40     23.41 o 
 -15   7   7     1416.77     1625.28     87.75 o 
 -13   7   7      495.65      410.76     36.51 o 
 -11   7   7      139.68      189.67     25.73 o 
  -9   7   7       47.09       40.33     12.98 o 
  -7   7   7       95.39      115.32     18.38 o 
  -5   7   7     4715.07     4234.16    112.09 o 
  -3   7   7     2108.39     2271.37     73.78 o 
  -1   7   7     3187.01     2857.74    266.31 o 
   1   7   7     4682.28     4429.16    204.86 o 
   3   7   7     2067.21     2298.78    151.15 o 
   5   7   7       16.37       51.02     58.97 o 
   7   7   7     2504.21     2336.38     89.15 o 
   9   7   7       19.45       17.52      8.70 o 
  11   7   7      101.06        0.07     35.25 o 
  13   7   7       38.93       20.64     21.05 o 
  15   7   7        1.90       -7.22     12.75 o 
  17   7   7      196.89      111.73     56.18 o 
  19   7   7        8.40        6.73      4.64 o 
 -18   8   7       23.02       18.02     11.40 o 
 -16   8   7      388.48      463.95     49.76 o 
 -14   8   7      879.74     1130.56     54.93 o 
 -12   8   7      807.99      697.79     46.54 o 
 -10   8   7       83.77       84.48     17.28 o 
  -8   8   7      117.24      173.60     31.02 o 
  -6   8   7      676.23      754.95     38.72 o 
  -4   8   7      273.31      250.14     21.90 o 
  -2   8   7     1010.84      895.26     39.60 o 
   0   8   7       73.75       35.17     16.55 o 
   2   8   7       19.05       21.37      8.32 o 
   4   8   7        2.30       21.45     17.89 o 
   6   8   7     1092.08     1062.06     75.76 o 
   8   8   7      722.52      738.46     48.57 o 
  10   8   7      340.16      326.42     46.31 o 
  12   8   7        1.15       25.72     20.15 o 
  14   8   7       84.12       53.60     12.99 o 
  16   8   7        0.57       -0.26      6.67 o 
  18   8   7      319.88      327.55     30.02 o 
 -17   9   7       52.29       48.81     14.59 o 
 -15   9   7        1.68        2.27      8.33 o 
 -13   9   7      115.37      182.30     22.37 o 
 -11   9   7      300.62      243.94     27.01 o 
  -9   9   7        9.28        8.26     17.70 o 
  -7   9   7        2.26       -0.87      9.25 o 
  -5   9   7       63.06       42.67     10.05 o 
  -3   9   7       28.04       20.40      7.25 o 
  -1   9   7      889.62      866.88     48.69 o 
   1   9   7        1.42        0.42      7.33 o 
   3   9   7      875.37      891.88     72.73 o 
   5   9   7      632.64      558.77     56.48 o 
   7   9   7       12.23        2.73      8.71 o 
   9   9   7     1127.17     1032.00     68.19 o 
  11   9   7      712.26      628.58     49.15 o 
  13   9   7        9.90        9.83     12.37 o 
  15   9   7      497.50      538.43     52.23 o 
  17   9   7      474.93      563.68     37.67 o 
 -16  10   7       11.57        9.31      7.59 o 
 -14  10   7      795.28      937.13     63.12 o 
 -12  10   7        0.35        0.35      5.70 o 
 -10  10   7        7.65       12.10      7.83 o 
  -8  10   7      801.95      808.08     63.27 o 
  -6  10   7       74.42       68.31     11.72 o 
  -4  10   7       60.70       42.85      9.81 o 
  -2  10   7     2588.93     2681.09     84.87 o 
   0  10   7      105.18       81.37     15.61 o 
   2  10   7      145.56      205.52     27.49 o 
   4  10   7      131.16      138.64     29.01 o 
   6  10   7      226.51      269.14     28.85 o 
   8  10   7       28.48       28.84     10.33 o 
  10  10   7       91.79       94.45     15.73 o 
  12  10   7     1057.38     1111.73     75.49 o 
  14  10   7      131.95      135.05     22.96 o 
  16  10   7        4.51        5.40      4.96 o 
 -15  11   7        1.10        8.46      6.75 o 
 -13  11   7        2.25        8.22      8.42 o 
 -11  11   7        9.18        6.54      8.47 o 
  -9  11   7      568.47      711.30     38.41 o 
  -7  11   7      299.52      292.52     25.68 o 
  -5  11   7       33.23       74.76     11.11 o 
  -3  11   7        7.99        0.94     13.73 o 
  -1  11   7        1.83        7.06      6.55 o 
   1  11   7      369.60      371.16     29.14 o 
   3  11   7      846.72      911.96     68.06 o 
   5  11   7      655.37      715.49     57.59 o 
   7  11   7      242.25      236.33     22.85 o 
   9  11   7       14.33        9.27      5.74 o 
  11  11   7        7.74        7.92     16.33 o 
  13  11   7       84.26       56.49     12.05 o 
 -12  12   7        7.87        9.85      6.16 o 
 -10  12   7       22.81       25.44      7.44 o 
  -8  12   7      316.52      488.26     47.08 o 
  -6  12   7      900.96     1381.22     67.10 o 
  -4  12   7      124.00      116.36     15.32 o 
  -2  12   7      357.59      465.26     29.85 o 
   0  12   7      355.42      492.35     38.05 o 
   2  12   7      950.49      976.85     64.79 o 
   4  12   7      341.46      328.32     35.39 o 
   6  12   7      356.81      420.15     37.12 o 
  10  12   7       14.10       -0.72      4.17 o 
  -9  13   7        0.09       -1.75      4.63 o 
  -7  13   7        5.97       12.70      7.07 o 
  -5  13   7      138.77      164.82     19.59 o 
  -3  13   7       33.87       36.94      7.67 o 
  -1  13   7       88.51       93.19     13.43 o 
   1  13   7      409.69      415.14     35.24 o 
   3  13   7      581.57      621.72     41.13 o 
 -22   0   8       56.55      153.83     29.45 o 
 -20   0   8      129.33      148.41     38.71 o 
 -18   0   8       36.26       84.22     34.33 o 
 -16   0   8      192.40      238.89     53.27 o 
 -14   0   8    10731.97    10102.10    270.28 o 
 -12   0   8      712.56      844.85     76.89 o 
 -10   0   8      232.24      324.05     88.27 o 
  -8   0   8     1763.66     1775.74    208.81 o 
  -6   0   8     8465.56     8199.77    436.80 o 
  -4   0   8    11384.61    11953.86    520.86 o 
  -2   0   8       81.47      139.87     56.06 o 
   0   0   8    10517.27    10569.31    467.60 o 
   2   0   8    12004.03    11757.23    479.79 o 
   4   0   8    11825.10    12344.87    509.83 o 
   6   0   8     1378.86     1685.24    201.34 o 
   8   0   8       82.32      108.88     54.78 o 
  10   0   8     1519.72     1766.44    123.66 o 
  12   0   8      522.19      477.81     60.74 o 
  14   0   8     1915.79     1971.43    107.58 o 
  16   0   8       73.12       60.98     25.70 o 
  18   0   8     1092.18     1079.60    109.41 o 
  20   0   8       18.62       17.34     13.59 o 
 -23   1   8        6.44       19.64     12.16 o 
 -21   1   8      180.70      162.14     24.86 o 
 -19   1   8     1353.99     1197.47     74.24 o 
 -17   1   8      186.70      130.45     30.07 o 
 -15   1   8      847.82      791.55     64.83 o 
 -13   1   8       54.22       35.16     13.46 o 
 -11   1   8      144.72      106.46     37.91 o 
  -9   1   8       42.05       41.43     36.71 o 
  -7   1   8      769.82      800.77     99.76 o 
  -5   1   8     4111.69     4796.72    232.32 o 
  -3   1   8       18.02       22.34     17.86 o 
  -1   1   8    12102.31    13645.46    386.23 o 
   1   1   8     1247.40      975.40     98.87 o 
   3   1   8      728.44      712.18     83.96 o 
   5   1   8     1280.12     1618.67    134.50 o 
   7   1   8     2425.79     2484.76    174.32 o 
   9   1   8      676.51      681.10     93.83 o 
  11   1   8      240.14      253.76     29.55 o 
  13   1   8      139.90      122.43     39.87 o 
  15   1   8        8.49       16.19     12.44 o 
  17   1   8       63.62       69.62     17.64 o 
  19   1   8      379.97      404.97     33.16 o 
  21   1   8      159.09      131.01     22.66 o 
 -22   2   8       55.96       63.08     20.08 o 
 -20   2   8      225.80      203.21     28.57 o 
 -18   2   8       20.03       28.35     15.61 o 
 -16   2   8      324.35      391.85     45.02 o 
 -14   2   8      785.29      750.70     61.07 o 
 -12   2   8       52.61       60.74     23.78 o 
 -10   2   8     1858.76     1874.62    152.43 o 
  -8   2   8     1836.18     1769.97    148.89 o 
  -6   2   8      977.83     1018.31    108.49 o 
  -4   2   8       59.17      104.54     33.98 o 
  -2   2   8     1612.89     1815.67    193.77 o 
   0   2   8      948.29      940.14     98.75 o 
   2   2   8     9816.54    10235.72    253.65 o 
   4   2   8     2051.12     2204.24    167.12 o 
   6   2   8      152.40       76.54     30.55 o 
   8   2   8     1098.79     1122.27    116.54 o 
  10   2   8     1204.51     1176.40     72.32 o 
  12   2   8      346.69      349.08     54.70 o 
  14   2   8      759.34      648.28     53.98 o 
  16   2   8      443.57      396.58     38.71 o 
  18   2   8        0.87      -18.16     18.16 o 
  20   2   8      661.05      575.13     55.98 o 
 -23   3   8      271.66      306.08     30.98 o 
 -21   3   8       12.03        1.79     10.83 o 
 -19   3   8      346.08      397.27     37.15 o 
 -17   3   8       14.91       19.49     12.94 o 
 -15   3   8     2029.57     1960.87    164.25 o 
 -13   3   8     1358.85     1296.24     62.60 o 
 -11   3   8     1371.40     1353.02     57.95 o 
  -9   3   8     1048.48      917.19    152.40 o 
  -7   3   8     3484.47     3402.91    198.69 o 
  -5   3   8     3031.42     3002.66    185.11 o 
  -3   3   8      100.32       62.52     42.95 o 
  -1   3   8      494.46      370.42     64.55 o 
   1   3   8      303.58      497.96     70.92 o 
   3   3   8      408.38      366.93     49.38 o 
   5   3   8     1262.53     1371.48    107.97 o 
   7   3   8      203.68      110.01     81.26 o 
   9   3   8       14.15        6.15     15.92 o 
  11   3   8      596.99      601.96     73.07 o 
  13   3   8       91.40       84.33     20.77 o 
  15   3   8       14.23        1.12      9.53 o 
  17   3   8       10.13       10.88     10.39 o 
  19   3   8       16.08        6.06     14.67 o 
  21   3   8       76.87       52.04     15.98 o 
 -22   4   8       44.13       47.37     15.37 o 
 -20   4   8       27.21       42.74     18.73 o 
 -18   4   8        3.37       27.84     18.96 o 
 -16   4   8     1554.47     1839.93    223.71 o 
 -14   4   8     4508.85     4282.56    230.34 o 
 -12   4   8      840.96      899.16     58.04 o 
 -10   4   8      760.41      595.52     41.72 o 
  -8   4   8      159.99      100.36     47.96 o 
  -6   4   8       81.15      150.36     39.79 o 
  -4   4   8       42.82      107.35     34.66 o 
  -2   4   8     6285.85     7649.41    399.51 o 
   0   4   8     2557.56     2946.52    299.34 o 
   2   4   8      178.01      279.44     53.10 o 
   4   4   8     2380.22     2506.89    166.80 o 
   6   4   8     4733.30     6396.53    472.79 o 
   8   4   8      305.29      318.13    101.25 o 
  10   4   8     2974.71     3083.99    214.96 o 
  12   4   8      154.49      131.82     25.07 o 
  14   4   8       11.68        2.74     10.03 o 
  16   4   8     1536.49     1451.94     70.07 o 
  18   4   8       35.28       50.23     19.79 o 
  20   4   8        2.79      -10.83     10.83 o 
 -21   5   8      412.74      440.69     39.95 o 
 -19   5   8      433.53      460.05     51.55 o 
 -17   5   8        1.62       18.51     11.08 o 
 -15   5   8      657.98      631.04     51.30 o 
 -13   5   8      919.03      938.16     63.28 o 
 -11   5   8       91.49      123.68     18.05 o 
  -9   5   8     3020.33     2550.34     77.05 o 
  -7   5   8     2509.89     2385.46    233.44 o 
  -5   5   8     2170.14     2429.18    221.26 o 
  -3   5   8     3818.41     3979.06    453.08 o 
  -1   5   8     2602.08     3092.50    234.45 o 
   1   5   8      449.75      359.98     49.35 o 
   3   5   8       54.00       41.85     37.29 o 
   5   5   8     2340.93     3135.08    311.38 o 
   7   5   8       24.81       -7.86      7.86 o 
   9   5   8      223.78      212.44     46.21 o 
  11   5   8     2790.98     2667.53    187.19 o 
  13   5   8       89.54       44.95     19.59 o 
  15   5   8        0.99        2.00     10.79 o 
  17   5   8       25.11       25.27     21.71 o 
  19   5   8        3.48       -0.91      5.72 o 
 -20   6   8       10.69        8.35      8.42 o 
 -18   6   8      801.53      884.67     47.29 o 
 -16   6   8      237.09      220.63     27.49 o 
 -14   6   8      144.07      110.08     21.83 o 
 -12   6   8      813.48      811.32     43.75 o 
 -10   6   8      124.23      159.05     32.79 o 
  -8   6   8     3479.48     3253.58    106.98 o 
  -6   6   8     2498.11     2318.19     86.44 o 
  -4   6   8      318.39      326.60     43.12 o 
  -2   6   8      168.93      186.77     45.05 o 
   0   6   8     1608.08     1739.39    212.22 o 
   2   6   8     2920.15     3534.90    361.67 o 
   4   6   8       56.58       86.22     17.89 o 
   6   6   8      940.19      988.82     64.58 o 
   8   6   8      511.10      505.47     42.17 o 
  10   6   8      740.38      661.31     92.77 o 
  12   6   8     1509.99     1339.58    126.34 o 
  14   6   8      126.73      119.99     36.63 o 
  16   6   8     1002.04      826.97     84.99 o 
  18   6   8      149.09      119.84     75.77 o 
 -19   7   8      203.90      252.67     27.52 o 
 -17   7   8       14.60        3.21      9.76 o 
 -15   7   8     1009.03     1149.99     88.24 o 
 -13   7   8       30.83       24.00     10.94 o 
 -11   7   8      172.71      120.36     21.83 o 
  -9   7   8       77.80       78.15     18.00 o 
  -7   7   8     1253.87     1090.55     55.47 o 
  -5   7   8      923.20      924.98     44.61 o 
  -3   7   8     1028.18     1017.70     45.81 o 
  -1   7   8      768.41      762.24     39.38 o 
   1   7   8     4924.83     4702.73    111.86 o 
   3   7   8       50.73       48.24     16.15 o 
   5   7   8       19.27       25.41     13.11 o 
   7   7   8      259.24      228.27     28.10 o 
   9   7   8       53.58       59.88     22.96 o 
  11   7   8        1.19      -12.05     18.81 o 
  13   7   8      114.57      147.18     39.82 o 
  15   7   8        0.03      -19.13     19.13 o 
  17   7   8       16.33        8.82      8.70 o 
 -18   8   8       27.22       23.44     10.45 o 
 -16   8   8      326.54      384.04     44.61 o 
 -14   8   8      802.49      855.47     74.16 o 
 -12   8   8      958.23     1090.74     65.13 o 
 -10   8   8      669.15      617.82     45.44 o 
  -8   8   8        7.05       -2.93      8.46 o 
  -6   8   8       45.28       77.23     13.83 o 
  -4   8   8        6.88        7.90      5.86 o 
  -2   8   8      997.03      937.60     44.77 o 
   0   8   8      325.42      330.58     31.11 o 
   2   8   8     2015.06     2074.51     74.71 o 
   4   8   8        8.44       19.98     13.43 o 
   6   8   8     2158.40     2173.06    193.62 o 
   8   8   8       63.82       68.41     15.31 o 
  10   8   8       39.25       64.50     14.31 o 
  12   8   8       19.93       20.20     17.88 o 
  14   8   8        6.89       16.49     12.00 o 
  16   8   8       68.50       46.00     17.82 o 
 -17   9   8       42.05       71.81     15.86 o 
 -15   9   8     1114.56     1250.38     75.58 o 
 -13   9   8       18.15       20.21     14.87 o 
 -11   9   8      117.16       83.71     16.01 o 
  -9   9   8        3.77       -6.37      8.40 o 
  -7   9   8      167.44      196.64     19.65 o 
  -5   9   8     1169.65     1160.57     48.37 o 
  -3   9   8        6.20       20.77      8.03 o 
  -1   9   8        1.78        5.83      9.62 o 
   1   9   8     1775.34     1852.02     82.09 o 
   3   9   8     1016.48      950.57     73.30 o 
   5   9   8      353.48      363.79     44.10 o 
   7   9   8        4.60       18.89     11.08 o 
   9   9   8       82.16       86.42     19.13 o 
  11   9   8      303.46      306.34     42.77 o 
  13   9   8      160.27      182.26     34.88 o 
  15   9   8       78.03       69.00     18.42 o 
 -16  10   8      756.44      859.07     46.43 o 
 -14  10   8        1.00       -8.75      8.75 o 
 -12  10   8      205.51      183.05     19.93 o 
 -10  10   8       33.89       59.75     13.29 o 
  -8  10   8      932.10     1060.60     90.94 o 
  -6  10   8        0.19        1.08      5.68 o 
  -4  10   8       70.13       55.44     11.14 o 
  -2  10   8       35.52       23.34      9.85 o 
   0  10   8      181.01      176.20     22.13 o 
   2  10   8       21.46       13.38      7.26 o 
   4  10   8      552.15      569.00     54.47 o 
   6  10   8      197.51      199.69     28.92 o 
   8  10   8        7.90       10.04      8.61 o 
  10  10   8      215.35      226.67     20.47 o 
  12  10   8      524.85      553.88     48.56 o 
  14  10   8       81.30       90.35     16.99 o 
 -13  11   8      286.88      365.40     32.03 o 
 -11  11   8      113.46       65.81     11.49 o 
  -9  11   8      236.26      233.17     22.41 o 
  -7  11   8       29.83       42.55     11.02 o 
  -5  11   8       27.74       58.27     10.36 o 
  -3  11   8      222.90      258.30     24.74 o 
  -1  11   8       21.68       27.02      9.65 o 
   1  11   8      434.93      470.77     58.46 o 
   3  11   8        2.25        3.47      8.58 o 
   5  11   8       86.60      125.07     23.41 o 
   7  11   8        8.54       17.68      9.10 o 
   9  11   8       18.76       12.10     11.49 o 
  11  11   8      139.09      138.62     19.35 o 
 -10  12   8        5.94        2.76      4.79 o 
  -8  12   8        1.09        4.45      8.21 o 
  -6  12   8      114.37      150.01     22.25 o 
  -4  12   8        1.36        8.24      5.85 o 
  -2  12   8      440.12      540.87     48.56 o 
   0  12   8       12.33        6.31     12.87 o 
   2  12   8      123.33      130.51     22.12 o 
   4  12   8       51.14       51.83     13.56 o 
   6  12   8        6.07        7.64      6.10 o 
  -3  13   8       71.54       86.54     14.35 o 
  -1  13   8      266.43      293.53     26.61 o 
   1  13   8        0.77       -0.95      4.55 o 
   3  13   8      358.89      396.38     28.77 o 
 -21   1   9      382.22      454.87     36.45 o 
 -19   1   9        0.80       -3.88     26.02 o 
 -17   1   9       14.83       23.36     14.65 o 
 -15   1   9       50.10       94.57     26.50 o 
 -13   1   9      998.05      987.97     70.66 o 
 -11   1   9      837.24      748.65     52.23 o 
  -9   1   9      785.01      945.18    113.34 o 
  -7   1   9     1073.37     1246.22    132.66 o 
  -5   1   9      108.26       85.31     36.38 o 
  -3   1   9     4476.49     5101.79    254.25 o 
  -1   1   9      771.01      808.09     95.88 o 
   1   1   9      405.09      489.90     60.16 o 
   3   1   9      220.85      223.37     50.60 o 
   5   1   9     2134.50     2125.56    160.80 o 
   7   1   9     1106.72     1175.35    126.80 o 
   9   1   9      264.52      260.96     35.12 o 
  11   1   9     4361.95     4437.67    191.54 o 
  13   1   9     1014.88      965.14    104.22 o 
  15   1   9      124.06      101.90     20.23 o 
  17   1   9      246.51      188.11     24.71 o 
  19   1   9       17.71       11.43      6.63 o 
 -22   2   9      131.69      127.57     24.54 o 
 -20   2   9      754.22      795.98     50.54 o 
 -18   2   9       35.10        7.27     11.01 o 
 -16   2   9     2214.17     2281.40    108.73 o 
 -14   2   9     6590.67     6078.99    392.91 o 
 -12   2   9      645.82      622.19     41.19 o 
 -10   2   9     1386.52     1535.77     71.01 o 
  -8   2   9    14610.48    14912.83    608.97 o 
  -6   2   9     1273.98     1246.63    127.59 o 
  -4   2   9       57.85       40.36     23.90 o 
  -2   2   9     1755.31     1822.80    212.81 o 
   0   2   9       73.05       65.35     33.04 o 
   2   2   9     1547.79     1343.24     98.94 o 
   4   2   9     1153.03      984.90    107.05 o 
   6   2   9      672.38      740.97     95.94 o 
   8   2   9     2437.49     2804.25    114.61 o 
  10   2   9       13.96       15.32     11.74 o 
  12   2   9     1017.79     1006.79    111.76 o 
  14   2   9      896.95      854.59     61.01 o 
  16   2   9       54.58       24.06     14.21 o 
  18   2   9        0.23        8.09     11.55 o 
  20   2   9       20.50       14.96     11.57 o 
 -21   3   9      798.40      792.23     62.43 o 
 -19   3   9        0.71       -0.48     16.79 o 
 -17   3   9      420.79      421.12     42.44 o 
 -15   3   9      567.49      614.16     53.21 o 
 -13   3   9        1.85       15.72     10.08 o 
 -11   3   9      484.16      455.56     36.08 o 
  -9   3   9       15.99       23.02     10.28 o 
  -7   3   9       11.74       72.55     45.79 o 
  -5   3   9     1665.53     1887.37    157.37 o 
  -3   3   9      167.25      161.42     45.13 o 
  -1   3   9      145.00      168.84     60.09 o 
   1   3   9     2962.69     2842.82    219.96 o 
   3   3   9     6631.80     7383.40    295.02 o 
   5   3   9     1654.49     1660.37    124.89 o 
   7   3   9     5653.10     6293.61    990.23 o 
   9   3   9      634.90      586.80     62.91 o 
  11   3   9       51.80       55.82     34.08 o 
  13   3   9        0.63        2.97     15.27 o 
  15   3   9      319.02      271.07     33.04 o 
  17   3   9      320.82      342.91     32.17 o 
  19   3   9       18.69       19.63     15.96 o 
 -22   4   9        1.12       -7.71      7.71 o 
 -20   4   9       23.95       29.26     15.88 o 
 -18   4   9       59.35       72.11     26.78 o 
 -16   4   9        7.30        6.64      9.85 o 
 -14   4   9     2673.66     2713.26    208.60 o 
 -12   4   9        1.54      -13.71     13.71 o 
 -10   4   9     2710.98     2428.27    102.35 o 
  -8   4   9       36.73       46.61     12.69 o 
  -6   4   9        3.15      -27.10     27.10 o 
  -4   4   9      624.00      768.25     97.18 o 
  -2   4   9      173.92      221.58     60.15 o 
   0   4   9      327.91      349.95     62.29 o 
   2   4   9     1415.71     1843.17    167.49 o 
   4   4   9      322.49      545.88    131.56 o 
   6   4   9      641.66      948.53    182.78 o 
   8   4   9       51.95       58.88     19.59 o 
  10   4   9     1314.91     1313.63    133.08 o 
  12   4   9       93.45       91.70     22.00 o 
  14   4   9       63.04       78.67     19.81 o 
  16   4   9        3.98       -5.92      9.65 o 
  18   4   9        0.33      -16.36     16.36 o 
  20   4   9       12.35       11.39      8.27 o 
 -21   5   9      176.79      165.84     21.77 o 
 -19   5   9       50.62       51.85     18.40 o 
 -17   5   9        7.11        4.63      8.50 o 
 -15   5   9      478.40      546.73     47.53 o 
 -13   5   9      403.46      358.20     40.81 o 
 -11   5   9      274.66      290.77     36.01 o 
  -9   5   9      370.51      309.81     28.02 o 
  -7   5   9     1372.96     1136.58     81.89 o 
  -5   5   9        9.51       11.30     13.93 o 
  -3   5   9        4.29        7.50     37.71 o 
  -1   5   9     1017.61     1309.77    166.23 o 
   1   5   9      472.38      407.56    102.13 o 
   3   5   9       21.12        4.49     22.23 o 
   5   5   9     1209.53     1356.21    210.43 o 
   7   5   9     1636.50     1597.84    279.56 o 
   9   5   9      315.12      287.95     65.32 o 
  11   5   9      237.03      215.86     38.72 o 
  13   5   9       10.52      -13.78     13.78 o 
  15   5   9       88.34       81.67     21.01 o 
  17   5   9       62.14       88.71     27.95 o 
  19   5   9      174.45       62.97     17.96 o 
 -18   6   9      264.96      221.46     23.23 o 
 -16   6   9     1302.96     1351.18     64.83 o 
 -14   6   9      121.73      128.80     22.45 o 
 -12   6   9      420.58      387.26     39.15 o 
 -10   6   9        5.07       -7.61     23.97 o 
  -8   6   9      534.05      488.62     43.84 o 
  -6   6   9      644.62      645.56     48.91 o 
  -4   6   9       13.57       -5.90     17.79 o 
  -2   6   9     4501.84     4374.17    151.23 o 
   0   6   9     1885.04     2155.30     99.08 o 
   2   6   9      220.90      143.38     20.36 o 
   4   6   9     6402.25     6086.17    162.44 o 
   6   6   9      245.07      235.24     32.03 o 
   8   6   9       11.14        8.79      7.23 o 
  10   6   9        4.87        9.53     21.08 o 
  12   6   9       48.84       23.61     22.73 o 
  14   6   9       45.18       26.31     18.60 o 
  16   6   9       19.26        1.75     15.33 o 
  18   6   9      132.00      107.63     52.41 o 
 -17   7   9      320.85      356.75     41.35 o 
 -15   7   9      167.27      218.10     38.63 o 
 -13   7   9     1994.27     1970.76    122.94 o 
 -11   7   9       20.94        2.20     19.47 o 
  -9   7   9      400.57      287.15     33.21 o 
  -7   7   9      274.68      184.10     21.03 o 
  -5   7   9       37.32       28.02      9.31 o 
  -3   7   9      981.54      887.36     44.38 o 
  -1   7   9      918.48      846.91     42.91 o 
   1   7   9      281.90      276.55     23.86 o 
   3   7   9      444.37      513.80     54.53 o 
   5   7   9      255.66      229.14     35.42 o 
   7   7   9      393.44      372.34     36.29 o 
   9   7   9       12.35       -9.45      9.45 o 
  11   7   9      263.74      283.21     54.02 o 
  13   7   9      578.61      532.73     66.94 o 
  15   7   9       40.94       50.10     15.02 o 
  17   7   9       86.05       39.85     45.52 o 
 -18   8   9        8.57        1.02      5.30 o 
 -16   8   9       28.24       38.78     15.96 o 
 -14   8   9      900.90      899.68     74.37 o 
 -12   8   9      356.52      309.47     47.71 o 
 -10   8   9      295.45      216.22     27.88 o 
  -8   8   9      337.38      196.40     27.14 o 
  -6   8   9      399.78      346.36     28.13 o 
  -4   8   9        4.01       27.84      8.71 o 
  -2   8   9       75.26       30.13      9.68 o 
   0   8   9        5.89       -0.47      4.99 o 
   2   8   9       39.89       36.77     11.35 o 
   4   8   9      148.01      175.93     31.74 o 
   6   8   9     1075.45     1187.13     67.46 o 
   8   8   9      194.94      209.31     25.26 o 
  10   8   9      518.18      520.96     65.17 o 
  12   8   9        5.14       -2.94     13.12 o 
  14   8   9       84.83      123.19     28.40 o 
  16   8   9        9.70       15.90      9.54 o 
 -17   9   9      510.54      467.98     32.18 o 
 -15   9   9      397.52      446.69     43.18 o 
 -13   9   9      179.38      161.07     31.19 o 
 -11   9   9      163.17      128.50     20.04 o 
  -9   9   9       11.79        1.15      7.97 o 
  -7   9   9       13.34        4.53      8.09 o 
  -5   9   9       30.54       12.34      6.76 o 
  -3   9   9      605.94      685.39     37.52 o 
  -1   9   9       33.95       37.56      9.32 o 
   1   9   9      274.08      347.84     30.59 o 
   3   9   9     1801.67     1730.58     95.44 o 
   5   9   9      802.98      894.91     65.88 o 
   7   9   9      519.64      588.83     50.33 o 
   9   9   9       39.56       41.89     10.86 o 
  11   9   9       61.89       57.19     14.31 o 
  13   9   9       10.12       17.08     12.62 o 
  15   9   9       37.73       20.27      8.89 o 
 -14  10   9      190.22      298.60     31.74 o 
 -12  10   9      110.47      170.29     29.02 o 
 -10  10   9      377.94      455.57     37.29 o 
  -8  10   9        3.06       -1.46      7.03 o 
  -6  10   9        6.82        7.61      5.90 o 
  -4  10   9       90.61      109.13     14.29 o 
  -2  10   9       11.23       -3.48     12.96 o 
   0  10   9      150.44      164.44     20.76 o 
   2  10   9      247.76      249.90     35.48 o 
   4  10   9      323.49      328.04     39.34 o 
   6  10   9        5.35        5.61      6.53 o 
   8  10   9       24.66       13.96      7.21 o 
  10  10   9       19.13       22.65     12.44 o 
  12  10   9        2.62       -1.26      6.58 o 
 -13  11   9       50.82       70.04     12.37 o 
 -11  11   9        1.16        0.14      5.74 o 
  -9  11   9       99.82      122.49     15.20 o 
  -7  11   9     1188.86     1465.29    153.99 o 
  -5  11   9      177.10      173.92     15.72 o 
  -3  11   9       61.52       51.88     11.16 o 
  -1  11   9       14.39       26.43      8.46 o 
   1  11   9      237.85      193.24     28.64 o 
   3  11   9      108.93      133.89     23.77 o 
   5  11   9       10.95       19.44     10.06 o 
   7  11   9       38.32       32.08     10.37 o 
   9  11   9        7.77       16.03      4.35 o 
  -8  12   9        6.92       -5.62      5.62 o 
  -4  12   9        0.17        8.98      6.82 o 
  -2  12   9      140.98      184.90     24.67 o 
   0  12   9      107.47      147.75     22.22 o 
   2  12   9       12.62       -3.59      6.49 o 
   4  12   9      100.03      150.45     19.95 o 
   6  12   9      238.47      296.16     24.97 o 
  -1  13   9       26.10       40.40      9.15 o 
   1  13   9        0.36        7.46      5.23 o 
   3  13   9       68.79       77.71     10.99 o 
 -22   0  10       30.46       16.19     10.02 o 
 -20   0  10       27.21       28.50     18.69 o 
 -18   0  10      172.87      284.05     53.61 o 
 -16   0  10      242.53      410.43     69.00 o 
 -14   0  10      381.58      308.40     57.98 o 
 -12   0  10     1985.27     2115.32    150.39 o 
 -10   0  10     2525.60     2948.17    210.70 o 
  -8   0  10     3776.51     3673.04    159.98 o 
  -6   0  10      260.68      181.07     76.56 o 
  -4   0  10     3746.17     3844.26    330.62 o 
  -2   0  10     2813.99     3060.55    286.96 o 
   0   0  10       19.86        6.95     14.92 o 
   2   0  10      176.33      246.75     80.62 o 
   4   0  10     2733.21     2578.73    258.34 o 
   6   0  10    12491.98    14084.83    347.11 o 
   8   0  10      595.21      660.08     76.45 o 
  10   0  10     8311.37     8453.20    349.04 o 
  12   0  10       38.91       14.12     17.49 o 
  14   0  10      163.90      197.78     32.98 o 
  16   0  10       36.61       21.38     12.20 o 
  18   0  10        0.75       27.36     19.81 o 
 -21   1  10        4.17       -3.06     10.72 o 
 -19   1  10      228.74      293.85     35.49 o 
 -17   1  10       28.02       26.71     16.04 o 
 -15   1  10      499.68      337.66     44.77 o 
 -13   1  10       11.03        1.85     11.68 o 
 -11   1  10     6933.59     6725.37    157.73 o 
  -9   1  10      601.26      510.74     35.20 o 
  -7   1  10      408.71      500.75     88.31 o 
  -5   1  10     1846.53     2026.48    169.61 o 
  -3   1  10      686.21      718.23     98.69 o 
  -1   1  10      173.67      124.60     41.36 o 
   1   1  10      190.86      192.38     49.71 o 
   3   1  10      285.53      338.46     66.07 o 
   5   1  10      316.44      320.90     64.47 o 
   7   1  10      182.53      163.40     27.93 o 
   9   1  10      104.09      193.16     30.03 o 
  11   1  10      386.69      366.50     34.79 o 
  13   1  10      846.57      837.58     94.43 o 
  15   1  10       19.07       22.87     11.96 o 
  17   1  10       33.08       37.27     12.59 o 
  19   1  10      358.58      373.68     33.30 o 
 -22   2  10       78.66       61.47     15.51 o 
 -20   2  10       60.12       72.76     16.73 o 
 -18   2  10      210.59      182.59     28.80 o 
 -16   2  10      224.23      142.65     28.18 o 
 -14   2  10      274.76      251.52     51.82 o 
 -12   2  10      709.11      570.78     42.54 o 
 -10   2  10      789.66      824.75     45.49 o 
  -8   2  10     2452.68     2247.74     73.16 o 
  -6   2  10      980.12     1189.15    132.48 o 
  -4   2  10      963.26     1155.24    128.92 o 
  -2   2  10     1580.99     1527.51    145.77 o 
   0   2  10      162.66      112.59     55.59 o 
   2   2  10       20.21       52.16     26.44 o 
   4   2  10      564.80      548.54     65.87 o 
   6   2  10     1950.20     2206.88     99.55 o 
   8   2  10       84.45       75.50     19.69 o 
  10   2  10      932.29      835.35     77.92 o 
  12   2  10      301.69      308.47     63.10 o 
  14   2  10      119.88      101.43     21.80 o 
  16   2  10      343.70      254.40     29.58 o 
  18   2  10        2.30        3.30     10.38 o 
  20   2  10       21.24       14.01      8.25 o 
 -21   3  10        0.51       12.49     10.56 o 
 -19   3  10       76.20       91.63     29.02 o 
 -17   3  10      224.77      200.53     30.00 o 
 -15   3  10      155.82      112.32     24.29 o 
 -13   3  10       36.65       41.68     12.97 o 
 -11   3  10        7.21        4.52      9.88 o 
  -9   3  10      164.19      178.98     21.82 o 
  -7   3  10      193.37      203.98     22.04 o 
  -5   3  10       76.59       92.44     37.45 o 
  -3   3  10      311.16      335.79     69.40 o 
  -1   3  10       24.09       41.40     24.51 o 
   1   3  10      429.41      467.39     77.30 o 
   3   3  10     2384.70     2735.46    188.11 o 
   5   3  10     1290.08     1285.92     66.31 o 
   7   3  10      512.53      559.82     41.31 o 
   9   3  10      386.53      367.57     50.69 o 
  11   3  10       30.19       28.30     23.43 o 
  13   3  10       88.46       95.91     22.27 o 
  15   3  10        0.72        4.63      9.82 o 
  17   3  10       24.24       19.32      9.80 o 
  19   3  10      139.37       64.19     19.82 o 
 -20   4  10       14.95        7.00     14.48 o 
 -18   4  10       18.32       -8.52     12.96 o 
 -16   4  10      184.85      214.40     29.75 o 
 -14   4  10      385.41      387.69     43.42 o 
 -12   4  10      196.47      163.63     23.41 o 
 -10   4  10      297.71      289.68     29.79 o 
  -8   4  10       40.55        9.35      9.53 o 
  -6   4  10        5.89       -7.76     10.12 o 
  -4   4  10     2860.19     2661.40    118.68 o 
  -2   4  10      525.06      484.20     73.09 o 
   0   4  10      259.70      267.17     78.51 o 
   2   4  10     1905.20     2309.81    169.45 o 
   4   4  10        0.19      -10.77     10.77 o 
   6   4  10      495.98      425.76     72.72 o 
   8   4  10      328.93      323.32     48.49 o 
  10   4  10       21.74       41.37     29.83 o 
  12   4  10      217.70      226.43     31.55 o 
  14   4  10      489.95      433.29     38.68 o 
  16   4  10      358.64      267.81     26.45 o 
  18   4  10       42.33       49.05     13.37 o 
 -19   5  10       94.12       95.56     20.53 o 
 -17   5  10      143.42      158.43     24.65 o 
 -15   5  10        7.53       11.47      9.40 o 
 -13   5  10     1056.46     1073.05     67.64 o 
 -11   5  10     4677.99     4228.32    134.91 o 
  -9   5  10       22.70       37.01     14.65 o 
  -7   5  10      386.64      366.91     38.62 o 
  -5   5  10     1314.65     1060.64     66.87 o 
  -3   5  10       24.01       62.12     15.75 o 
  -1   5  10      188.20      186.43     50.68 o 
   1   5  10       12.05        0.17      8.37 o 
   3   5  10      266.65      270.61     58.13 o 
   5   5  10       11.15      -11.54     25.92 o 
   7   5  10      768.48      797.37     61.80 o 
   9   5  10      840.68     1021.42    122.67 o 
  11   5  10       26.24        4.78     11.05 o 
  13   5  10       72.98       49.28     17.73 o 
  15   5  10      367.40      297.00     32.04 o 
  17   5  10      211.16      261.23     34.71 o 
 -18   6  10      188.02      223.00     27.60 o 
 -16   6  10      532.25      629.82     41.42 o 
 -14   6  10      605.85      649.33     47.59 o 
 -12   6  10      798.50      831.88     56.11 o 
 -10   6  10      127.07      123.65     34.39 o 
  -8   6  10       22.58       17.38      9.44 o 
  -6   6  10        2.14        3.20     10.48 o 
  -4   6  10       19.21        7.13     11.84 o 
  -2   6  10     2463.17     2435.75    147.27 o 
   0   6  10     2063.97     2230.19    137.11 o 
   2   6  10       13.66       -6.27     10.89 o 
   4   6  10     3271.31     3140.64    129.08 o 
   6   6  10     7151.27     7494.47    195.43 o 
   8   6  10      139.65      142.45     21.81 o 
  10   6  10     1053.07     1092.79    114.88 o 
  12   6  10      502.97      532.73     73.52 o 
  14   6  10        5.96       22.97     19.11 o 
  16   6  10      102.77      106.64     26.54 o 
 -17   7  10      195.54      190.51     28.08 o 
 -15   7  10      197.89      203.30     35.53 o 
 -13   7  10      136.21      132.69     32.49 o 
 -11   7  10      454.41      448.55     61.75 o 
  -9   7  10      647.03      577.17     47.19 o 
  -7   7  10      122.33      126.31     17.54 o 
  -5   7  10       99.34      102.74     16.51 o 
  -3   7  10      345.97      377.15     29.83 o 
  -1   7  10      827.16      876.93     43.98 o 
   1   7  10      200.91      203.82     28.90 o 
   3   7  10     2979.18     3149.95    131.76 o 
   5   7  10        7.58        1.14      8.12 o 
   7   7  10       74.21       97.08     18.37 o 
   9   7  10      710.46      868.83     49.42 o 
  11   7  10      316.50      359.12     57.00 o 
  13   7  10      166.13      163.26     36.09 o 
  15   7  10      225.55      251.30     26.35 o 
 -16   8  10        8.53       20.09     11.11 o 
 -14   8  10        1.39      -13.22     13.22 o 
 -12   8  10        5.23       17.91     14.92 o 
 -10   8  10      426.80      401.55     54.85 o 
  -8   8  10      326.54      349.55     27.42 o 
  -6   8  10      556.93      534.41     35.00 o 
  -4   8  10      332.65      326.71     27.48 o 
  -2   8  10      273.64      179.71     20.39 o 
   0   8  10      273.66      235.07     22.49 o 
   2   8  10       50.31       34.20     14.38 o 
   4   8  10       91.35       69.96     16.41 o 
   6   8  10       46.38      107.43     52.43 o 
   8   8  10      381.61      438.44     33.98 o 
  10   8  10        2.05      -15.93     15.93 o 
  12   8  10        3.65        5.93     10.93 o 
  14   8  10       13.69        4.73     10.83 o 
 -15   9  10       31.63       32.44     11.30 o 
 -13   9  10      441.26      495.40     48.81 o 
 -11   9  10      265.20      269.02     40.16 o 
  -9   9  10       77.70       92.91     25.27 o 
  -7   9  10       12.22       16.76     10.21 o 
  -5   9  10      371.79      397.94     28.31 o 
  -3   9  10      270.30      302.62     24.70 o 
  -1   9  10        6.88        5.91      6.00 o 
   1   9  10      254.60      250.88     35.45 o 
   3   9  10       75.72       89.45     21.99 o 
   5   9  10       17.96       15.63      9.48 o 
   7   9  10       35.14       45.76     14.27 o 
   9   9  10       55.47       46.44      9.86 o 
  11   9  10        1.52        0.67      7.60 o 
  13   9  10        1.01        9.54      8.29 o 
 -14  10  10        9.74        8.95      6.80 o 
 -12  10  10       69.95       71.01     17.26 o 
 -10  10  10     1016.26     1098.33     69.59 o 
  -8  10  10      378.56      443.43     46.63 o 
  -6  10  10      428.52      416.30     25.66 o 
  -4  10  10      178.18      155.75     16.40 o 
  -2  10  10      173.33      195.76     30.47 o 
   0  10  10      138.34      109.12     22.89 o 
   2  10  10       37.23       47.56     15.14 o 
   4  10  10       38.10       50.36     15.28 o 
   6  10  10        0.57       -5.55      5.55 o 
   8  10  10        3.88        6.12      5.05 o 
  10  10  10      380.06      314.58     33.77 o 
  12  10  10       15.48        5.79      5.24 o 
 -11  11  10       82.75       88.38     14.41 o 
  -9  11  10        0.76        8.39      7.08 o 
  -7  11  10       54.91       69.30     15.86 o 
  -5  11  10      108.81       81.18     12.01 o 
  -3  11  10      398.00      483.85     42.05 o 
  -1  11  10      219.46      293.32     32.69 o 
   1  11  10      248.07      264.41     30.18 o 
   3  11  10      583.76      710.38     47.51 o 
   5  11  10        1.46        3.77      6.14 o 
   7  11  10       18.59       13.69      6.18 o 
  -4  12  10        6.81        2.53      4.68 o 
  -2  12  10       61.41       48.88     11.28 o 
   0  12  10      139.80      147.64     18.94 o 
   2  12  10      174.92      179.51     20.12 o 
   4  12  10       54.52       56.61     11.35 o 
   6  12  10      305.01      336.86     21.72 o 
 -21   1  11       54.68       51.09     15.88 o 
 -19   1  11        6.75        0.66     10.22 o 
 -17   1  11      110.57      135.52     26.12 o 
 -15   1  11       18.91       21.27     15.32 o 
 -13   1  11      489.39      340.40     44.32 o 
 -11   1  11     1386.82     1246.39     81.18 o 
  -9   1  11      117.24       78.41     20.46 o 
  -7   1  11     1412.72     1456.95     61.66 o 
  -5   1  11       88.26       88.61     12.60 o 
  -3   1  11      507.68      589.80     54.40 o 
  -1   1  11     3099.61     3359.72    221.68 o 
   1   1  11     1756.64     1541.25     96.11 o 
   3   1  11      775.30      770.12     43.77 o 
   5   1  11       25.93       21.57     11.52 o 
   7   1  11      457.55      428.38     45.15 o 
   9   1  11      880.00      808.71     75.70 o 
  11   1  11     1151.66     1272.00     80.97 o 
  13   1  11        1.85       -1.70     14.41 o 
  15   1  11      118.46      126.24     20.39 o 
  17   1  11        2.32        9.96     10.30 o 
  19   1  11        0.30       16.78      8.17 o 
 -20   2  11      424.32      436.16     89.90 o 
 -18   2  11      114.69       90.05     20.50 o 
 -16   2  11      177.07      102.43     24.02 o 
 -14   2  11      106.78       76.43     24.89 o 
 -12   2  11      630.22      534.45     41.15 o 
 -10   2  11     9504.83     8590.64    164.38 o 
  -8   2  11      569.37      458.31     34.35 o 
  -6   2  11     4187.64     4305.46    109.44 o 
  -4   2  11      816.86      741.75     41.27 o 
  -2   2  11     2675.59     2498.46    123.25 o 
   0   2  11      566.05      584.87     34.93 o 
   2   2  11     1750.46     1872.85    103.65 o 
   4   2  11     1074.53     1061.51     56.62 o 
   6   2  11      708.32      634.00     40.21 o 
   8   2  11      592.93      623.06     64.67 o 
  10   2  11     1158.98     1217.95     93.48 o 
  12   2  11      241.37      277.21     57.98 o 
  14   2  11     1687.76     1676.70     75.96 o 
  16   2  11       32.95       14.44      8.94 o 
  18   2  11      378.58      418.69     32.95 o 
 -21   3  11      123.07      156.19     22.23 o 
 -19   3  11       22.93       25.54     15.88 o 
 -17   3  11        1.63      -12.04     12.04 o 
 -15   3  11        8.02        9.59     11.30 o 
 -13   3  11     2528.84     2891.51     93.25 o 
 -11   3  11     2529.95     2383.25     86.57 o 
  -9   3  11      131.52      208.88     27.05 o 
  -7   3  11      291.08      213.30     24.68 o 
  -5   3  11     2762.55     2663.33    119.60 o 
  -3   3  11     1359.41     1111.89     66.11 o 
  -1   3  11       90.43       85.34     13.69 o 
   1   3  11       49.76       54.53     19.24 o 
   3   3  11       36.65       44.65     17.30 o 
   5   3  11      691.17      671.63     45.62 o 
   7   3  11     2010.83     1965.33    133.67 o 
   9   3  11     3317.67     3508.43    154.65 o 
  11   3  11     1015.46      988.14    111.23 o 
  13   3  11      292.80      261.03     32.26 o 
  15   3  11       34.97       37.97     12.69 o 
  17   3  11        4.32       10.90      7.64 o 
 -20   4  11       13.43        9.04      9.26 o 
 -18   4  11      380.24      383.76     46.32 o 
 -16   4  11        0.04        9.67      9.21 o 
 -14   4  11      573.09      490.03     41.80 o 
 -12   4  11      394.55      344.10     31.92 o 
 -10   4  11     2706.56     2693.39     89.75 o 
  -8   4  11     1334.83     1277.18     61.69 o 
  -6   4  11      559.59      568.92     38.14 o 
  -4   4  11     3978.38     3947.52    245.97 o 
  -2   4  11      883.05      895.43     71.91 o 
   0   4  11      209.12      161.75     28.98 o 
   2   4  11      617.84      578.08     39.99 o 
   4   4  11     1289.05     1392.98     96.41 o 
   6   4  11      484.87      540.56     39.16 o 
   8   4  11      778.48      730.63     81.19 o 
  10   4  11       64.24       88.48     37.03 o 
  12   4  11       39.47       18.84     13.94 o 
  14   4  11        8.08       10.56      9.19 o 
  16   4  11       92.47      106.53     14.93 o 
  18   4  11        5.30        6.29      8.42 o 
 -19   5  11       15.61       18.37      9.70 o 
 -17   5  11        0.40       -8.17      8.17 o 
 -15   5  11      168.63      159.10     23.76 o 
 -13   5  11       36.74       44.98     17.21 o 
 -11   5  11     1809.14     1686.66     83.97 o 
  -9   5  11      102.35       77.35     19.65 o 
  -7   5  11      263.34      234.51     32.13 o 
  -5   5  11      349.45      295.77     35.92 o 
  -3   5  11      951.55     1014.95     81.74 o 
  -1   5  11       67.51       97.82     27.20 o 
   1   5  11      720.49      690.35     73.90 o 
   3   5  11      359.25      349.14     50.91 o 
   5   5  11      533.09      668.64     42.31 o 
   7   5  11      185.85      301.45     31.60 o 
   9   5  11      634.50      659.84     93.33 o 
  11   5  11      327.04      377.59     44.40 o 
  13   5  11      157.63      168.75     26.82 o 
  15   5  11        3.56       12.93     14.89 o 
  17   5  11      108.55       67.56     16.95 o 
 -16   6  11        4.08        8.29     15.56 o 
 -14   6  11      220.62      317.92     31.01 o 
 -12   6  11      650.90      749.87     50.55 o 
 -10   6  11       90.52       90.30     30.75 o 
  -8   6  11      471.61      488.31     42.34 o 
  -6   6  11      100.85      111.86     33.95 o 
  -4   6  11       51.77       23.58     18.36 o 
  -2   6  11     1562.67     1430.87    112.42 o 
   0   6  11      451.79      485.08     63.38 o 
   2   6  11      549.01      553.04     59.23 o 
   4   6  11       39.78       29.74     13.86 o 
   6   6  11       87.32      148.12     27.19 o 
   8   6  11       92.64      102.86     17.80 o 
  10   6  11      283.31      288.38     56.07 o 
  12   6  11      108.06       80.53     29.43 o 
  14   6  11      686.99      643.74     63.05 o 
  16   6  11        6.69        6.46      5.82 o 
 -17   7  11       46.69       28.35      9.91 o 
 -15   7  11      115.77      118.28     25.15 o 
 -13   7  11      252.29      203.72     38.11 o 
 -11   7  11      329.67      295.82     49.84 o 
  -9   7  11      110.11      125.71     34.93 o 
  -7   7  11      434.99      415.06     38.93 o 
  -5   7  11     1202.95     1219.10     65.97 o 
  -3   7  11      656.81      527.60     42.67 o 
  -1   7  11      252.28      198.78     25.70 o 
   1   7  11      220.34      207.45     26.21 o 
   3   7  11        4.96       -0.33      7.16 o 
   5   7  11       60.06       74.82     20.07 o 
   7   7  11      134.39      157.20     21.54 o 
   9   7  11       59.84       42.45     22.25 o 
  11   7  11      201.87      185.40     37.07 o 
  13   7  11      173.57      172.91     30.90 o 
  15   7  11       80.23       81.92     18.24 o 
 -16   8  11        1.97       -6.58      6.58 o 
 -14   8  11        5.28       11.10     10.77 o 
 -12   8  11      184.35      169.97     33.12 o 
 -10   8  11       47.80       48.72     21.02 o 
  -8   8  11        0.00        5.36      6.85 o 
  -6   8  11       59.05       47.37     13.37 o 
  -4   8  11      419.49      371.49     34.62 o 
  -2   8  11      112.96       63.41     14.42 o 
   0   8  11      121.13      125.09     23.57 o 
   2   8  11        1.21        8.35      9.75 o 
   4   8  11      488.72      500.56     39.12 o 
   6   8  11       51.69       69.45     14.63 o 
   8   8  11       10.72       19.66      9.20 o 
  10   8  11      186.48      188.23     32.70 o 
  12   8  11       56.65       56.18     17.30 o 
  14   8  11       15.33        9.13      8.36 o 
 -15   9  11      236.26      169.31     18.87 o 
 -13   9  11      148.19      150.95     24.86 o 
 -11   9  11       22.93       40.30     16.07 o 
  -9   9  11       34.94       41.76     17.58 o 
  -7   9  11        2.23        6.68      6.08 o 
  -5   9  11       90.22       72.61     14.58 o 
  -3   9  11       29.62       21.46      8.80 o 
  -1   9  11        5.43        6.99      6.44 o 
   1   9  11      150.78      152.32     26.15 o 
   3   9  11       49.32       60.04     16.79 o 
   5   9  11       63.26      103.42     20.60 o 
   7   9  11      357.24      425.39     36.38 o 
   9   9  11       55.75       44.88      8.32 o 
  11   9  11      179.79      152.94     24.47 o 
 -12  10  11      240.33      203.60     23.38 o 
 -10  10  11      395.61      420.99     38.35 o 
  -8  10  11       49.27       75.96     19.17 o 
  -6  10  11      955.14      929.18     41.55 o 
  -4  10  11      280.97      320.51     25.14 o 
  -2  10  11        0.10        8.59      6.16 o 
   0  10  11       39.06       29.48     11.56 o 
   2  10  11        7.41        4.73      8.04 o 
   4  10  11        2.70        4.11      6.46 o 
   6  10  11      103.55      106.90     17.92 o 
   8  10  11       30.29       28.52     12.61 o 
  -9  11  11      107.60       91.94     13.14 o 
  -7  11  11       75.48       56.73     11.57 o 
  -5  11  11       54.47       48.41      7.81 o 
  -3  11  11      389.42      417.23     34.02 o 
  -1  11  11       45.89       58.36     13.65 o 
   1  11  11      215.95      232.63     25.71 o 
   3  11  11      679.19      822.08     45.92 o 
   5  11  11       10.50       11.89      6.58 o 
  -2  12  11       18.60       27.70      7.23 o 
   0  12  11       47.72       53.57      9.87 o 
   2  12  11        1.57       -1.00      3.56 o 
 -20   0  12      264.43      268.07     32.25 o 
 -18   0  12      442.70      527.92     61.34 o 
 -16   0  12        1.79       -4.85     14.27 o 
 -14   0  12       17.95       10.75     15.75 o 
 -12   0  12      519.90      659.22     87.23 o 
 -10   0  12      662.92      674.65     85.82 o 
  -8   0  12     1230.18     1321.72     72.48 o 
  -6   0  12      881.59      566.22     48.14 o 
  -4   0  12        9.88       17.74     10.46 o 
  -2   0  12     2055.28     2141.33    132.97 o 
   0   0  12     1479.52     1704.54    154.50 o 
   2   0  12       19.01       48.30     24.43 o 
   4   0  12      557.31      599.48     57.52 o 
   6   0  12     1064.98     1123.72    123.44 o 
   8   0  12        2.29       16.63     18.37 o 
  10   0  12     1763.34     1955.48    107.87 o 
  12   0  12       59.71       70.41     24.59 o 
  14   0  12      874.65      885.14     56.34 o 
  16   0  12     1192.69     1177.30     91.49 o 
  18   0  12      454.19      519.10     44.65 o 
 -19   1  12      151.40      188.49     22.65 o 
 -17   1  12       34.11        1.50     11.03 o 
 -15   1  12      308.94      348.20     41.62 o 
 -13   1  12      661.18      724.99     61.46 o 
 -11   1  12      107.84       82.84     16.33 o 
  -9   1  12       37.96       35.76     22.02 o 
  -7   1  12     1412.35     1154.59     47.89 o 
  -5   1  12     1719.61     1789.65     76.29 o 
  -3   1  12       25.19       18.29      8.26 o 
  -1   1  12     1957.71     2069.10     79.07 o 
   1   1  12      737.42      665.25     40.72 o 
   3   1  12      178.51      165.54     20.48 o 
   5   1  12      827.47      867.45     52.10 o 
   7   1  12     1395.16     1524.96    100.73 o 
   9   1  12       60.51       57.85     22.58 o 
  11   1  12        3.81       24.89     21.66 o 
  13   1  12      871.27      798.20     52.00 o 
  15   1  12      302.05      304.23     27.49 o 
  17   1  12      243.05      278.65     28.59 o 
 -20   2  12       18.64       45.01     14.60 o 
 -18   2  12       15.83       -8.17     17.70 o 
 -16   2  12       21.49      -10.76     10.93 o 
 -14   2  12      148.36      168.18     41.25 o 
 -12   2  12      452.47      438.57     36.48 o 
 -10   2  12       99.83       67.31     15.31 o 
  -8   2  12     2008.44     1935.43     77.84 o 
  -6   2  12      241.71      191.30     24.97 o 
  -4   2  12     3574.94     3297.70    186.19 o 
  -2   2  12      185.68      133.48     15.25 o 
   0   2  12     1130.55     1278.94     75.05 o 
   2   2  12     2297.40     2320.48    100.19 o 
   4   2  12       79.17       30.61     13.07 o 
   6   2  12      677.03      739.95     69.37 o 
   8   2  12      582.32      610.13     63.89 o 
  10   2  12      145.68      171.72     28.32 o 
  12   2  12      131.84      119.48     37.59 o 
  14   2  12      607.54      632.47     42.21 o 
  16   2  12       17.66       11.46     10.42 o 
 -19   3  12      124.57      119.59     23.22 o 
 -17   3  12      110.03      101.38     18.11 o 
 -15   3  12       67.76       41.54     14.95 o 
 -13   3  12       36.43       20.92     10.41 o 
 -11   3  12      722.57      725.84     47.70 o 
  -9   3  12      157.13      158.77     22.89 o 
  -7   3  12       55.63       40.26     13.39 o 
  -5   3  12      115.89      100.16     18.55 o 
  -3   3  12       91.64       85.28     16.22 o 
  -1   3  12      382.15      339.25     32.86 o 
   1   3  12       59.72       52.50     13.72 o 
   3   3  12       12.99       15.92     16.11 o 
   5   3  12      166.18      150.41     22.28 o 
   7   3  12      371.94      304.24     44.47 o 
   9   3  12      607.48      602.75     62.96 o 
  11   3  12       80.98       94.93     35.49 o 
  13   3  12        2.85       11.99     10.01 o 
  15   3  12        0.04       13.82      7.41 o 
  17   3  12        3.01       16.64     10.38 o 
 -18   4  12      546.80      561.61     49.72 o 
 -16   4  12       42.06        8.48     16.32 o 
 -14   4  12        0.28       -1.66      9.25 o 
 -12   4  12       16.18        7.88      8.08 o 
 -10   4  12       67.85       27.86     13.30 o 
  -8   4  12       23.46       18.91     13.58 o 
  -6   4  12     1404.60     1399.24     63.33 o 
  -4   4  12       49.68       40.96     12.32 o 
  -2   4  12      391.16      440.02     76.11 o 
   0   4  12      519.29      630.71     47.41 o 
   2   4  12       35.23      -12.84     14.29 o 
   4   4  12        5.94       -5.63      8.85 o 
   6   4  12       26.08       32.46     10.52 o 
   8   4  12      229.33      214.78     36.95 o 
  10   4  12       13.45        4.86     18.28 o 
  12   4  12      657.36      654.56     44.65 o 
  14   4  12      102.10       74.53     13.83 o 
  16   4  12        0.55       -2.03      7.04 o 
 -17   5  12      321.44      328.45     35.63 o 
 -15   5  12       13.80        9.73     17.22 o 
 -13   5  12     1042.73     1151.72     62.78 o 
 -11   5  12      404.21      447.98     41.69 o 
  -9   5  12      214.17      208.66     28.87 o 
  -7   5  12        2.51       21.83      8.85 o 
  -5   5  12     2507.35     2732.95    158.31 o 
  -3   5  12        1.05      -17.06     17.06 o 
  -1   5  12        1.36      -16.89     16.89 o 
   1   5  12      403.64      379.53     54.38 o 
   3   5  12      226.55      196.39     82.12 o 
   5   5  12      158.83      152.82     18.62 o 
   7   5  12      778.82      876.79    135.84 o 
   9   5  12      434.16      470.42     74.11 o 
  11   5  12      123.24      117.63     24.44 o 
  13   5  12       19.42       33.90     12.29 o 
  15   5  12       70.46       67.06     19.57 o 
 -16   6  12       18.80       36.61      7.79 o 
 -14   6  12       16.46       10.39     14.93 o 
 -12   6  12       26.77       67.06     14.97 o 
 -10   6  12     1226.69     1534.82    113.66 o 
  -8   6  12       28.15       37.97     13.56 o 
  -6   6  12       87.85      129.00     35.20 o 
  -4   6  12      185.94      150.40     36.57 o 
  -2   6  12      512.26      524.10     66.29 o 
   0   6  12      271.96      297.57     48.49 o 
   2   6  12        5.39       -0.67      5.58 o 
   4   6  12        0.48       -7.56      7.56 o 
   6   6  12        1.87       -8.84      9.02 o 
   8   6  12       20.26       24.21      9.69 o 
  10   6  12     1265.94     1492.36    111.93 o 
  12   6  12       14.80       24.68     15.21 o 
  14   6  12      555.94      590.51     51.34 o 
 -15   7  12       73.15       63.07     17.60 o 
 -13   7  12        0.25        3.86      9.33 o 
 -11   7  12      124.20      118.48     29.19 o 
  -9   7  12       15.94       18.57     16.49 o 
  -7   7  12     1505.04     1575.71     71.39 o 
  -5   7  12       75.12       63.48     15.36 o 
  -3   7  12     1375.64     1429.22     71.98 o 
  -1   7  12      264.89      320.26     31.32 o 
   1   7  12        2.39        2.11      5.48 o 
   3   7  12      520.33      552.38     53.91 o 
   5   7  12       22.09       20.05     11.22 o 
   7   7  12        2.30       -2.41      8.72 o 
   9   7  12       63.89       90.91     27.29 o 
  11   7  12       22.32       22.55     13.86 o 
  13   7  12       23.23       35.18     14.08 o 
 -14   8  12      467.50      433.73     37.20 o 
 -12   8  12      400.15      440.32     46.74 o 
 -10   8  12        1.35       11.11     13.37 o 
  -8   8  12     1315.52     1376.22     57.99 o 
  -6   8  12      675.09      772.62     46.00 o 
  -4   8  12      345.76      288.62     28.73 o 
  -2   8  12      241.65      244.57     25.89 o 
   0   8  12      626.23      717.76     43.01 o 
   2   8  12      187.92      250.99     34.44 o 
   4   8  12        1.32        1.51      5.91 o 
   6   8  12      137.43      165.01     31.26 o 
   8   8  12        6.18        7.01      7.67 o 
  10   8  12      281.54      308.69     34.87 o 
  12   8  12        7.42        5.00      5.01 o 
 -13   9  12       19.62       15.58      7.62 o 
 -11   9  12       85.22       58.88     16.10 o 
  -9   9  12        8.34       -6.32      8.98 o 
  -7   9  12       45.38       29.71      8.85 o 
  -5   9  12        3.53        5.98     11.10 o 
  -3   9  12       11.91       18.55      8.31 o 
  -1   9  12      658.77      639.87     36.03 o 
   1   9  12      403.33      383.28     38.61 o 
   3   9  12       40.54       50.75     15.72 o 
   5   9  12        9.04       15.46      8.59 o 
   7   9  12       95.52      160.89     19.87 o 
   9   9  12      219.36      169.90     24.88 o 
 -10  10  12      165.61      157.23     19.31 o 
  -8  10  12      105.73      104.36     17.67 o 
  -6  10  12        0.43       -6.22      8.71 o 
  -4  10  12       22.72       19.26      6.05 o 
  -2  10  12      234.61      248.36     28.18 o 
   0  10  12      127.87      137.22     21.04 o 
   2  10  12        1.77        7.23      6.66 o 
   4  10  12       32.50       24.60      9.94 o 
   6  10  12       50.89       40.65      9.53 o 
  -3  11  12       51.43       48.08     10.18 o 
  -1  11  12        0.06       -0.72      4.17 o 
   1  11  12        5.60        0.50      4.03 o 
   3  11  12       14.28       38.56      9.28 o 
 -19   1  13       32.45       -0.87      8.40 o 
 -17   1  13      115.30      191.51     28.59 o 
 -15   1  13        9.13        8.06     11.08 o 
 -13   1  13       38.65       16.63     13.20 o 
 -11   1  13      187.23      279.96     28.35 o 
  -9   1  13        5.69       18.15      8.89 o 
  -7   1  13      348.34      453.08     30.03 o 
  -5   1  13       14.45        7.28      6.61 o 
  -3   1  13      976.61     1025.50     45.66 o 
  -1   1  13      139.67      104.49     17.11 o 
   1   1  13     1418.83     1389.73     55.34 o 
   3   1  13      508.77      482.01     39.68 o 
   5   1  13       39.48       -8.33     20.74 o 
   7   1  13      441.49      425.90     53.29 o 
   9   1  13      988.54     1096.79     84.65 o 
  11   1  13       78.56       72.84     28.44 o 
  13   1  13      219.04      230.17     25.78 o 
  15   1  13        0.54       -1.73      4.93 o 
  17   1  13        0.11        4.73      6.20 o 
 -18   2  13      332.47      285.29     23.29 o 
 -16   2  13      219.77      166.63     24.24 o 
 -14   2  13      219.57      155.60     26.31 o 
 -12   2  13      143.92      243.98     26.29 o 
 -10   2  13      517.84      559.83     41.18 o 
  -8   2  13      819.41      748.02     47.80 o 
  -6   2  13      866.06      679.18     35.90 o 
  -4   2  13      265.17      167.31     18.53 o 
  -2   2  13      257.02      237.87     22.28 o 
   0   2  13      333.89      268.64     44.96 o 
   2   2  13      554.33      486.08     40.77 o 
   4   2  13       19.74       -0.16      7.29 o 
   6   2  13      127.96      125.88     29.83 o 
   8   2  13      125.25      129.44     30.76 o 
  10   2  13       25.46       46.97     27.24 o 
  12   2  13       26.61        2.24     13.86 o 
  14   2  13       49.61       39.84     11.20 o 
  16   2  13       22.04       32.00     10.21 o 
 -17   3  13      158.28      117.22     15.42 o 
 -15   3  13      103.76       82.68     17.46 o 
 -13   3  13      257.41      211.67     22.93 o 
 -11   3  13        0.95       -5.15     11.84 o 
  -9   3  13       26.44       -6.76      9.21 o 
  -7   3  13       13.82       19.10     11.82 o 
  -5   3  13       39.09       19.25      9.94 o 
  -3   3  13     1021.15      876.12    114.36 o 
  -1   3  13     1883.96     2047.20    124.44 o 
   1   3  13     3279.65     3284.07    113.18 o 
   3   3  13       74.85       41.29     13.31 o 
   5   3  13      801.29     1022.27     83.52 o 
   7   3  13     1081.81     1091.71     80.15 o 
   9   3  13       16.05       14.36     21.22 o 
  11   3  13      145.56      145.74     38.50 o 
  13   3  13       86.88       84.59     15.72 o 
  15   3  13       12.30       11.32      6.07 o 
 -16   4  13        8.85       -2.97      9.86 o 
 -14   4  13        1.20        5.34      7.22 o 
 -12   4  13      103.16      124.29     17.45 o 
 -10   4  13       35.89        4.18      7.74 o 
  -8   4  13      325.70      263.90     27.11 o 
  -6   4  13     2279.82     2320.46     98.07 o 
  -4   4  13      465.87      365.80     39.03 o 
  -2   4  13     1465.42     1476.62    108.38 o 
   0   4  13      673.02      749.51     50.10 o 
   2   4  13     1054.68     1125.89     59.46 o 
   4   4  13      484.84      516.62     42.74 o 
   6   4  13      769.50      774.82     63.56 o 
   8   4  13      329.04      378.06     62.90 o 
  10   4  13        5.10       -8.70     17.97 o 
  12   4  13      368.00      317.05     27.72 o 
  14   4  13       11.88       10.47      5.95 o 
 -15   5  13       12.06       19.55      8.21 o 
 -13   5  13      408.48      474.30     35.80 o 
 -11   5  13        1.17       19.35      9.97 o 
  -9   5  13      664.31      745.83     50.78 o 
  -7   5  13        0.14       11.43      9.73 o 
  -5   5  13     1824.43     1888.52    126.17 o 
  -3   5  13        0.32        0.62     12.43 o 
  -1   5  13      773.89      718.91     55.19 o 
   1   5  13       66.88       54.18     16.54 o 
   3   5  13      291.90      351.73     62.60 o 
   5   5  13      452.67      591.71     39.19 o 
   7   5  13      443.40      632.07     49.26 o 
   9   5  13        1.37       -0.93     19.31 o 
  11   5  13      256.20      278.28     29.40 o 
  13   5  13        2.66       -1.68      9.21 o 
 -14   6  13        0.10       -1.80      6.78 o 
 -12   6  13       51.41       23.43     14.86 o 
 -10   6  13       31.00       35.51     18.93 o 
  -8   6  13      592.00      522.79     39.72 o 
  -6   6  13      222.61      167.41     23.32 o 
  -4   6  13       61.07       65.92     14.86 o 
  -2   6  13       88.02      113.86     19.42 o 
   0   6  13      114.27       97.22     17.95 o 
   2   6  13      200.37      205.55     24.88 o 
   4   6  13       55.54       49.07     11.80 o 
   6   6  13       12.68       17.37     10.34 o 
   8   6  13       36.66       44.28     12.90 o 
  10   6  13      195.18      262.49     42.56 o 
  12   6  13       44.64       57.18     17.72 o 
  14   6  13        0.45        3.35      5.50 o 
 -13   7  13       32.46       32.87     13.06 o 
 -11   7  13       90.17       94.13     23.51 o 
  -9   7  13       25.78       43.11     20.81 o 
  -7   7  13        2.82       -2.68      6.37 o 
  -5   7  13       57.72       71.82     15.24 o 
  -3   7  13      113.64      140.50     20.20 o 
  -1   7  13      461.05      522.48     37.55 o 
   1   7  13      183.65      184.52     22.10 o 
   3   7  13      124.49      147.43     26.50 o 
   5   7  13       64.57       96.34     18.55 o 
   7   7  13      367.31      421.33     48.29 o 
   9   7  13      241.24      214.01     33.79 o 
  11   7  13       12.34        4.90      8.69 o 
 -12   8  13      110.89      107.58     19.40 o 
 -10   8  13      786.85      904.23     63.27 o 
  -8   8  13        3.69        1.70      6.81 o 
  -6   8  13      162.98      186.27     20.62 o 
  -4   8  13      423.79      505.61     34.26 o 
  -2   8  13      362.38      401.72     30.05 o 
   0   8  13      136.91      176.93     19.58 o 
   2   8  13       67.19       64.70     21.91 o 
   4   8  13        1.58       -3.13     12.37 o 
   6   8  13       86.97      104.57     17.46 o 
   8   8  13       23.97       18.69     10.98 o 
  10   8  13       18.14       10.43      6.94 o 
 -11   9  13       49.40       42.66     11.08 o 
  -9   9  13      123.11      142.46     21.73 o 
  -7   9  13      335.01      348.59     21.74 o 
  -5   9  13      105.02      114.86     13.97 o 
  -3   9  13      105.13      121.04     14.35 o 
  -1   9  13      193.79      178.75     16.52 o 
   1   9  13      359.72      430.79     37.82 o 
   3   9  13       68.28      127.00     20.41 o 
   5   9  13      148.92      218.94     23.84 o 
   7   9  13      351.35      379.10    124.56 o 
  -6  10  13       26.22       10.31      5.74 o 
  -4  10  13        0.01       -3.41      3.41 o 
  -2  10  13      108.44      119.17     17.10 o 
   0  10  13      209.75      241.26     24.36 o 
   2  10  13        0.68       -3.51      5.29 o 
   4  10  13       53.16       47.98     10.49 o 
 -18   0  14     1092.10     1108.33     58.16 o 
 -16   0  14      413.50      328.88     43.58 o 
 -14   0  14      268.85      480.05     58.89 o 
 -12   0  14      766.06     1022.63     92.30 o 
 -10   0  14     1192.82     1019.49     98.66 o 
  -8   0  14      183.24      159.99     25.33 o 
  -6   0  14      885.46      845.38     58.23 o 
  -4   0  14      969.38      988.43     64.07 o 
  -2   0  14     1203.47     1407.22    100.06 o 
   0   0  14      592.63      407.30     43.23 o 
   2   0  14      110.05      162.86     48.62 o 
   4   0  14     1146.73     1055.39    116.43 o 
   6   0  14      248.14      228.16     56.08 o 
   8   0  14       23.38       39.21     27.27 o 
  10   0  14      534.11      628.26     68.06 o 
  12   0  14       21.20        3.95      6.99 o 
  14   0  14      111.32       87.07     25.14 o 
 -17   1  14       30.15       38.14     10.56 o 
 -15   1  14        1.49        2.18      9.55 o 
 -13   1  14        7.02       -1.06      7.27 o 
 -11   1  14      152.36      111.38     17.74 o 
  -9   1  14       11.88       21.69     10.50 o 
  -7   1  14      427.18      452.77     29.23 o 
  -5   1  14        2.22       -2.94      5.52 o 
  -3   1  14       68.05       18.95      8.15 o 
  -1   1  14     1058.66     1261.02     66.38 o 
   1   1  14      251.08      254.57     29.56 o 
   3   1  14       33.35       23.14     16.93 o 
   5   1  14      233.08      225.03     38.50 o 
   7   1  14      329.44      382.19     48.62 o 
   9   1  14        2.03        4.85      7.41 o 
  11   1  14        0.81      -15.57     15.57 o 
  13   1  14       50.72       28.16      9.29 o 
  15   1  14       12.72       17.84      8.06 o 
 -16   2  14       45.08       73.86     14.72 o 
 -14   2  14        0.28       -1.92      8.78 o 
 -12   2  14        0.04        5.41      9.76 o 
 -10   2  14       68.32      129.44     19.39 o 
  -8   2  14      166.04      219.31     24.87 o 
  -6   2  14      330.71      288.64     28.97 o 
  -4   2  14      694.65      727.52     56.15 o 
  -2   2  14      127.61      152.25     34.83 o 
   0   2  14        4.14        0.49     16.72 o 
   2   2  14      223.05      244.23     28.81 o 
   4   2  14        2.82       -7.73     15.55 o 
   6   2  14      260.76      234.76     38.75 o 
   8   2  14       34.22       13.74     15.46 o 
  10   2  14      133.97      129.45     32.79 o 
  12   2  14       31.52       27.64     10.39 o 
  14   2  14       34.56       18.85      6.60 o 
 -17   3  14        8.41        0.93      6.74 o 
 -15   3  14       33.53       25.37      9.82 o 
 -13   3  14       35.97       53.94     11.18 o 
 -11   3  14       54.46       63.16     13.25 o 
  -9   3  14      273.62      252.21     26.17 o 
  -7   3  14      300.78      289.89     28.34 o 
  -5   3  14        0.18        7.28     10.24 o 
  -3   3  14       53.76       53.18     15.94 o 
  -1   3  14        0.23        4.68     10.46 o 
   1   3  14      451.12      453.49     39.00 o 
   3   3  14        7.59        0.29     10.71 o 
   5   3  14      188.35      191.77     34.07 o 
   7   3  14      830.85      886.18     68.46 o 
   9   3  14       12.44        9.64     18.57 o 
  11   3  14      254.59      251.77     25.54 o 
  13   3  14       97.47       80.70     11.97 o 
 -16   4  14        4.13       -9.63      9.63 o 
 -14   4  14       36.96       30.84      9.05 o 
 -12   4  14       32.96       38.62     11.76 o 
 -10   4  14      365.84      416.36     37.22 o 
  -8   4  14      489.36      543.47     43.93 o 
  -6   4  14       86.92       62.79     16.00 o 
  -4   4  14        1.16       -1.40      6.04 o 
  -2   4  14      565.27      570.24     42.17 o 
   0   4  14      198.58      235.69     27.11 o 
   2   4  14      554.94      527.66     39.99 o 
   4   4  14      307.36      316.44     35.98 o 
   6   4  14       47.91       22.78     18.20 o 
   8   4  14       54.22       26.45     24.01 o 
  10   4  14       70.67       24.89     20.03 o 
  12   4  14       47.47       44.99      9.76 o 
  14   4  14       34.15       30.20     10.65 o 
 -13   5  14      413.34      379.81     27.16 o 
 -11   5  14        0.01        2.56      6.29 o 
  -9   5  14      234.69      242.96     20.35 o 
  -7   5  14      191.78      227.32     26.78 o 
  -5   5  14        6.82        8.32      9.90 o 
  -3   5  14       49.53       -2.29     28.36 o 
  -1   5  14      450.94      508.56     61.42 o 
   1   5  14      243.11      226.63     28.33 o 
   3   5  14       41.10       54.87     11.58 o 
   5   5  14      121.07      165.44     35.56 o 
   7   5  14      126.37      161.91     24.18 o 
   9   5  14        0.92       -9.89     16.15 o 
  11   5  14        0.51       -0.99     10.68 o 
  13   5  14       23.11       -7.12      7.78 o 
 -14   6  14       92.38       51.37     11.33 o 
 -12   6  14      141.45      164.22     26.21 o 
 -10   6  14      138.66      152.54     29.67 o 
  -8   6  14       95.54      112.18     17.44 o 
  -6   6  14        0.24       -1.65      9.33 o 
  -4   6  14       12.58       15.83      8.22 o 
  -2   6  14      230.37      216.75     24.60 o 
   0   6  14        1.45        5.46      8.43 o 
   2   6  14      889.84     1170.98     54.43 o 
   4   6  14       24.68       25.53     11.82 o 
   6   6  14        4.53        4.36      5.42 o 
   8   6  14      195.66      211.61     37.46 o 
  10   6  14        2.97      -12.74     12.74 o 
  12   6  14        4.60        1.27      7.24 o 
 -13   7  14       50.55       31.94      9.53 o 
 -11   7  14        2.48       -4.25      7.44 o 
  -9   7  14      643.03      825.57     62.07 o 
  -7   7  14        0.69        8.61      6.48 o 
  -5   7  14      134.07      158.34     19.44 o 
  -3   7  14        2.91       -2.54      6.25 o 
  -1   7  14      590.40      804.88     42.64 o 
   1   7  14        9.50       12.47      7.57 o 
   3   7  14       12.80       26.42     12.05 o 
   5   7  14        5.28       13.98      6.92 o 
   7   7  14        0.33        4.95      4.63 o 
   9   7  14        9.30       10.44      9.16 o 
 -10   8  14       10.12       19.81     10.32 o 
  -8   8  14       52.77       60.23     15.25 o 
  -6   8  14       22.83       25.36      7.39 o 
  -4   8  14      850.61      939.62     40.09 o 
  -2   8  14      116.97      135.86     18.02 o 
   0   8  14       22.63        6.66      4.90 o 
   2   8  14      335.43      335.66     84.15 o 
   4   8  14      342.48      434.95    138.37 o 
   6   8  14       31.48       37.76      7.18 o 
  -7   9  14       85.89       77.22     13.67 o 
  -5   9  14        1.95       -3.40      3.40 o 
  -3   9  14       23.35        9.05      4.14 o 
  -1   9  14        1.90        1.06      5.24 o 
   1   9  14        1.36        0.66      4.96 o 
   3   9  14        2.07       14.30      7.70 o 
   5   9  14        1.16       -1.46      3.82 o 
  -2  10  14       59.23       59.34      9.88 o 
   0  10  14        9.48       10.67      5.42 o 
 -15   1  15       93.10       76.92     14.16 o 
 -13   1  15      204.56      194.50     25.79 o 
 -11   1  15       54.25       43.55     14.41 o 
  -9   1  15        9.81       21.47      8.54 o 
  -7   1  15        2.75        3.86      6.16 o 
  -5   1  15      112.97      137.16     16.77 o 
  -3   1  15      557.97      492.65     58.39 o 
  -1   1  15      132.06      185.18     33.96 o 
   1   1  15        8.23       12.93      8.98 o 
   3   1  15       44.90       25.06     16.45 o 
   5   1  15       13.32       23.38     15.04 o 
   7   1  15       49.67       41.67     17.88 o 
   9   1  15        7.08       19.02     15.03 o 
  11   1  15       70.37       44.38     10.94 o 
  13   1  15       15.50        2.89      7.79 o 
 -16   2  15      216.39       99.71     19.08 o 
 -14   2  15       77.46       29.55     10.60 o 
 -12   2  15        2.16        6.37      9.84 o 
 -10   2  15       76.94       92.47     15.32 o 
  -8   2  15      305.01      323.51     28.65 o 
  -6   2  15       11.63       13.26      9.99 o 
  -4   2  15      435.10      456.43     55.86 o 
  -2   2  15       55.75        7.01     17.16 o 
   0   2  15      349.31      259.67     28.73 o 
   2   2  15      506.22      516.76     54.47 o 
   4   2  15      247.55      226.01     35.01 o 
   6   2  15     1001.51      956.57     69.22 o 
   8   2  15        3.63       -2.32     14.20 o 
  10   2  15      405.28      468.04     52.74 o 
  12   2  15      226.05      206.37     19.28 o 
 -15   3  15      289.77      212.01     26.21 o 
 -13   3  15      240.22      172.30     30.13 o 
 -11   3  15        0.03       16.52      8.76 o 
  -9   3  15      287.58      343.75     33.29 o 
  -7   3  15      222.99      249.87     29.81 o 
  -5   3  15        4.21       -6.57      8.48 o 
  -3   3  15        1.59       -6.35     10.28 o 
  -1   3  15      325.63      382.81     35.10 o 
   1   3  15      694.73      520.29     53.97 o 
   3   3  15      196.14      187.94     32.35 o 
   5   3  15      374.78      340.16     41.23 o 
   7   3  15      530.09      508.25     47.68 o 
   9   3  15       10.04        8.01     13.83 o 
  11   3  15      427.09      436.14     31.98 o 
 -14   4  15       47.37       44.22     12.10 o 
 -12   4  15       17.91       33.25      9.50 o 
 -10   4  15      106.08       77.19     10.81 o 
  -8   4  15       15.34       18.71     15.43 o 
  -6   4  15      480.40      627.25     63.47 o 
  -4   4  15       47.05       34.39     15.81 o 
  -2   4  15       46.52       78.34     15.56 o 
   0   4  15       51.50       75.13     15.08 o 
   2   4  15      203.06      245.87     24.49 o 
   4   4  15       31.64       45.52     11.18 o 
   6   4  15       47.73       71.83     11.88 o 
   8   4  15       37.63       52.21     23.79 o 
  10   4  15       38.75       30.63      8.07 o 
  12   4  15      117.90      128.44     19.71 o 
 -13   5  15       37.05       23.65      8.10 o 
 -11   5  15       45.24       33.15     13.22 o 
  -9   5  15       42.28       39.60      8.88 o 
  -7   5  15      163.25      218.98     23.95 o 
  -5   5  15        5.00        4.29     10.76 o 
  -3   5  15      469.58      470.68     85.71 o 
  -1   5  15      175.63      212.46     40.12 o 
   1   5  15        4.35        7.37      5.28 o 
   3   5  15       84.97      153.08     36.70 o 
   5   5  15       14.57       30.46     10.88 o 
   7   5  15        0.78       -1.75     14.55 o 
   9   5  15        4.63        3.23     11.04 o 
  11   5  15        2.07       11.49      8.57 o 
 -12   6  15      309.22      287.37     26.44 o 
 -10   6  15        3.05       -6.99      8.07 o 
  -8   6  15       12.42        9.41     11.75 o 
  -6   6  15      201.89      217.59     21.95 o 
  -4   6  15       45.48       34.21     10.06 o 
  -2   6  15       66.06      109.81     16.22 o 
   0   6  15        0.66       -7.07      7.07 o 
   2   6  15      230.82      304.47     35.29 o 
   4   6  15        5.28        7.63      7.46 o 
   6   6  15        2.76        0.77      5.83 o 
   8   6  15       44.01       54.53     16.50 o 
  10   6  15       68.64       41.63     11.80 o 
 -11   7  15      101.38       88.58     14.02 o 
  -9   7  15        3.28        3.73      6.58 o 
  -7   7  15      288.51      367.87     22.88 o 
  -5   7  15       77.28       65.08     10.84 o 
  -3   7  15       40.50       35.26      9.05 o 
  -1   7  15       27.06       39.70      9.12 o 
   1   7  15        0.76       -2.03      5.09 o 
   3   7  15       44.12       82.96     25.45 o 
   5   7  15      146.93      197.30     51.17 o 
   7   7  15       10.98       10.96      8.95 o 
  -8   8  15        8.04       12.80      6.27 o 
  -6   8  15       93.96      109.80     10.54 o 
  -4   8  15      136.97      162.34     23.62 o 
  -2   8  15        0.68       -4.75      4.75 o 
   0   8  15       53.87      102.67     17.45 o 
   2   8  15      254.37      432.40     32.81 o 
   4   8  15       75.95      113.85     14.79 o 
  -1   9  15       18.43       16.37      6.06 o 
   1   9  15       26.14       13.45      5.93 o 
 -12   0  16        0.82        7.49     12.10 o 
 -10   0  16       45.87        3.21     11.82 o 
  -8   0  16      274.03      441.34     55.50 o 
  -4   0  16       14.30       17.45     22.58 o 
  -2   0  16       52.13       80.34     34.88 o 
   0   0  16       87.43       76.47     33.64 o 
   2   0  16      264.07      305.98     54.99 o 
   4   0  16      119.40      122.28     36.39 o 
   6   0  16       25.07       18.99     20.11 o 
   8   0  16      132.54      162.19     27.45 o 
  10   0  16        5.28       18.67     12.11 o 
  12   0  16       41.30       27.41     10.76 o 
 -13   1  16      223.99      155.45     27.47 o 
 -11   1  16       49.09        5.82      8.69 o 
  -9   1  16      148.66      265.17     29.36 o 
  -7   1  16      116.82      230.05     34.20 o 
  -5   1  16      520.85      626.97     58.67 o 
  -3   1  16       62.16       63.89     15.58 o 
  -1   1  16       20.13        4.02     13.47 o 
   1   1  16       38.47       56.67     23.96 o 
   3   1  16      241.79      229.06     33.19 o 
   5   1  16       71.91       59.29     19.82 o 
   7   1  16       42.08       24.60     10.07 o 
   9   1  16       20.07       18.88     11.18 o 
  11   1  16        6.76       -0.58     18.12 o 
 -12   2  16       39.21       23.79     13.73 o 
 -10   2  16        0.07       -3.39      9.47 o 
  -8   2  16      151.74      156.89     20.53 o 
  -6   2  16        0.02        7.69     11.80 o 
  -4   2  16        4.85        7.08      7.71 o 
  -2   2  16      155.57      178.29     23.38 o 
   0   2  16        0.32      -11.37     13.06 o 
   2   2  16      251.86      285.67     37.23 o 
   4   2  16      107.18      130.50     25.22 o 
   6   2  16        6.06        7.49     11.40 o 
   8   2  16      205.92      237.10     36.56 o 
  10   2  16        7.67        6.37      6.33 o 
 -11   3  16       32.40       11.91      6.10 o 
  -9   3  16      436.41      478.94     45.18 o 
  -7   3  16       77.98       83.06     15.01 o 
  -5   3  16      304.30      236.70     34.80 o 
  -3   3  16      323.34      356.21     30.38 o 
  -1   3  16       10.91        0.68      8.67 o 
   1   3  16       25.98       12.84     15.57 o 
   3   3  16       49.19       30.96     13.82 o 
   5   3  16        7.50        9.44      6.52 o 
   7   3  16        0.83       11.70     13.75 o 
   9   3  16       56.70       47.25     10.18 o 
 -10   4  16       11.43       12.69      5.62 o 
  -8   4  16       63.46       66.19     10.91 o 
  -6   4  16        1.05        7.08      8.52 o 
  -4   4  16       13.57       12.91      9.80 o 
  -2   4  16        2.42       -8.12      8.12 o 
   0   4  16       28.93       33.76      9.51 o 
   2   4  16       91.57       99.19     18.28 o 
   4   4  16      206.91      211.04     29.33 o 
   6   4  16      301.48      304.59     44.81 o 
   8   4  16       83.64      107.03     33.45 o 
  10   4  16      320.40      294.44     27.56 o 
 -11   5  16        8.80        2.52      4.58 o 
  -9   5  16      161.85      213.01     44.72 o 
  -7   5  16      106.24      133.81     15.62 o 
  -5   5  16       10.23        7.30      6.25 o 
  -3   5  16      107.53      120.25     16.59 o 
  -1   5  16        0.20       -6.32      6.32 o 
   1   5  16      137.24      169.75     27.90 o 
   3   5  16       32.79       78.44     17.50 o 
   5   5  16       61.70       78.24     15.22 o 
   7   5  16      175.45      149.43     27.13 o 
   9   5  16       45.57       25.60      9.76 o 
 -10   6  16       74.24       44.79     10.02 o 
  -8   6  16        0.52        4.12      6.26 o 
  -6   6  16      113.84      144.20     14.71 o 
  -4   6  16       75.00      101.76     13.54 o 
  -2   6  16       56.01       74.25     16.27 o 
   0   6  16      135.65      220.35     29.11 o 
   2   6  16      144.60      295.41     30.62 o 
   4   6  16       22.20       18.26      6.00 o 
   6   6  16       37.84       27.19     11.52 o 
  -7   7  16       33.22       22.24      7.55 o 
  -5   7  16      136.45      193.06     14.27 o 
  -3   7  16      199.74      282.08     37.88 o 
  -1   7  16       51.35       72.01     14.24 o 
   1   7  16      198.80      312.21    138.60 o 
   3   7  16      127.69      228.71     20.82 o 
 -11   1  17       11.63       33.53     13.22 o 
  -9   1  17       46.71       78.92     19.53 o 
  -7   1  17        0.67        5.62     12.35 o 
  -5   1  17       19.08        4.50     27.75 o 
  -3   1  17       97.24       97.33     24.08 o 
  -1   1  17        2.16       -7.41     13.34 o 
   1   1  17        8.46       14.40     12.10 o 
   3   1  17       16.20        7.24      9.43 o 
   5   1  17       11.55       10.77     14.02 o 
   7   1  17      115.76      125.28     21.35 o 
   9   1  17       12.01       16.05      7.63 o 
 -10   2  17      233.31      149.25     22.13 o 
  -8   2  17       95.74      126.19     22.76 o 
  -6   2  17        7.33        4.24      6.93 o 
  -4   2  17       35.14       69.19     19.68 o 
  -2   2  17       43.71       11.78     11.97 o 
   0   2  17       36.24       -5.46     11.82 o 
   2   2  17      114.70      166.58     24.84 o 
   4   2  17        1.71        8.32      7.45 o 
   6   2  17      110.30      110.36     22.96 o 
   8   2  17       48.59       44.33      7.75 o 
  -9   3  17       13.15       16.30      5.28 o 
  -7   3  17        3.70        2.53      5.77 o 
  -5   3  17      179.09      170.48     24.30 o 
  -3   3  17      233.20      181.38     25.66 o 
  -1   3  17        2.97      -10.95     10.95 o 
   1   3  17       83.22      107.51     19.35 o 
   3   3  17       29.31       13.11     13.19 o 
   5   3  17        0.51       -2.13     10.28 o 
   7   3  17       17.40        9.48     10.38 o 
  -8   4  17        0.04       15.32      4.87 o 
  -6   4  17        7.82       21.19      9.07 o 
  -4   4  17      223.02      241.81     41.99 o 
  -2   4  17      201.19      209.87     21.38 o 
   0   4  17       54.36       59.73     15.31 o 
   2   4  17      207.73      182.10     45.20 o 
   4   4  17      186.11      263.32     29.30 o 
   6   4  17       90.65       62.89     17.24 o 
  -7   5  17      192.14      239.00     24.19 o 
  -5   5  17       16.64       16.34      5.83 o 
  -3   5  17      217.18      285.78     20.68 o 
  -1   5  17        5.79       27.51     10.84 o 
   1   5  17       52.74       81.53     15.93 o 
   3   5  17       85.42      104.21     12.13 o 
   5   5  17       25.81       26.31     11.08 o 
  -4   6  17       64.41       55.05     10.60 o 
  -2   6  17       80.45      110.16     15.98 o 
   0   6  17      129.85      144.13     17.81 o 
  -8   0  18       26.28       11.57     13.11 o 
  -6   0  18      181.21       82.67     25.52 o 
  -4   0  18      356.64      413.61     52.39 o 
  -2   0  18      147.09      115.72     30.21 o 
   0   0  18      113.87       86.18     23.11 o 
   2   0  18        9.26       52.15     19.29 o 
  -7   1  18        3.95        1.64      8.59 o 
  -5   1  18      159.47      200.06     25.58 o 
  -3   1  18      138.16      139.85     23.88 o 
  -1   1  18       45.22       18.67     11.10 o 
   1   1  18        0.05      -10.37     10.37 o 
   3   1  18       50.32       64.86     14.10 o 
  -6   2  18       12.39        3.56     13.59 o 
  -4   2  18      162.21      120.16     18.38 o 
  -2   2  18       25.39       17.67     10.18 o 
   0   2  18        5.80        2.11      5.04 o 
   2   2  18       59.39       55.92      8.29 o 
   4   2  18       16.58       27.88     11.86 o 
  -5   3  18       27.05       27.49      9.48 o 
  -3   3  18        0.28       -1.35      6.05 o 
  -1   3  18        3.36       -6.71      6.71 o 
   1   3  18       17.99       11.07      6.33 o 
   3   3  18        4.98        7.12      8.61 o 
  -4   4  18        8.98        9.30      5.90 o 
  -2   4  18        0.71        7.59      5.95 o 
   0   4  18       44.38       48.44     10.25 o 
                                                 
